# Supplementary material for: Association of circulating minerals and vitamins with pregnancy complications: a Mendelian randomization study
Source: Front Nutr. 2024 Jun 18;11:1334974. doi: 10.3389/fnut.2024.1334974 (PMC11217313; doi:10.3389/fnut.2024.1334974)
Supplement: Supplementary file 1 [file Table_1.xlsx]

## Sheet: Table S1
Table S1. List of the SNPs of all the exposures after clumping.
	SNP	effect_allele.exposure		beta.exposure	se.exposure	eaf.exposure	pval.exposure	exposure	R2	F
1	rs115031793	A	G	-0.0656975	0.0115968	0.0446973	1.47e-08	Calcium	0.000368595	22.9133
2	rs1728918	A	G	0.0325595	0.00532682	0.286674	9.82e-10	Calcium	0.000433573	26.9543
3	rs968470	C	T	-0.0280814	0.00494716	0.390747	1.38e-08	Calcium	0.000375458	23.3401
4	rs838717	G	A	0.0372776	0.00487446	0.427599	2.05e-14	Calcium	0.000680241	42.2996
5	rs73186030	T	C	0.143854	0.00702398	0.136014	3.21e-93	Calcium	0.00486367	303.711
6	rs192289824	T	C	-0.114952	0.0208072	0.0137111	3.3e-08	Calcium	0.000357388	22.2164
7	rs17884869	A	G	-0.101815	0.0149631	0.0266034	1.01e-11	Calcium	0.000536884	33.3804
8	rs139974673	C	T	0.0849558	0.0146891	0.0275203	7.31e-09	Calcium	0.000386322	24.0157
9	rs3746069	T	C	-0.0389967	0.00618563	0.185986	2.89e-10	Calcium	0.000460466	28.627
10	rs1697421	A	G	0.05	0.005	0.49	3.47e-16	Phosphorus	0.0012495	20.3448
11	rs17265703	A	G	0.036	0.006	0.85	6.24e-08	Phosphorus	0.00073048	11.8877
12	rs2970818	A	T	0.047	0.008	0.09	4.04e-08	Phosphorus	0.000761834	12.3984
13	rs9469578	C	T	0.059	0.009	0.92	5.15e-10	Phosphorus	0.000712403	11.5934
14	rs947583	C	T	0.035	0.005	0.29	2.19e-09	Phosphorus	0.000704455	11.4639
15	rs2066981	G	A	-0.0604798	0.00901249	0.461096	1.94e-11	Magnesium	0.00181783	37.7067
16	rs7894336	C	T	0.0538858	0.00900319	0.467184	2.16e-09	Magnesium	0.00144559	29.9742
17	rs1800562	A	G	0.1948	0.0215385	0.0691881	1.51e-19	iron	0.00488766	75.3106
18	rs2413450	T	C	-0.120034	0.0109597	0.469798	6.48e-28	iron	0.0071778	110.853
19	rs1532423	A	G	0.178	0.026	0.37	6.4e-12	Zinc	0.0147711	38.9956
20	rs2120019	C	T	-0.287	0.033	0.79	1.55e-18	Zinc	0.02733	73.0828
21	rs1175550	G	A	0.198	0.032	0.22	2.51e-10	Copper	0.0134548	35.4733
22	rs2769264	G	T	0.313	0.034	0.16	1.49e-20	Copper	0.0263341	70.3474
23	rs4687301	T	C	-0.200354	0.0436829	0.163677	4.51e-06	Vit A	0.0109897	22.2793
24	rs4241758	A	T	-0.343611	0.0733151	0.0540877	2.78e-06	Vit A	0.0120813	24.5192
25	rs371708	G	T	0.169656	0.0376817	0.257781	6.72e-06	Vit A	0.0110142	22.3293
26	rs4724701	A	G	-0.150161	0.033331	0.455112	6.63e-06	Vit A	0.0111833	22.6761
27	rs1990351	A	G	0.151574	0.0328262	0.465595	3.88e-06	Vit A	0.0114329	23.1882
28	rs11786526	A	C	0.184591	0.0410659	0.196909	6.96e-06	Vit A	0.0107766	21.8425
29	rs192203538	T	C	1.01189	0.223221	0.00557809	5.81e-06	Vit A	0.0113593	23.0371
30	rs78564028	A	C	-0.436931	0.0973722	0.028909	7.22e-06	Vit A	0.0107189	21.7242
31	rs75172784	T	C	-0.882392	0.188207	0.00723553	2.75e-06	Vit A	0.0111859	22.6814
32	rs137884374	A	G	-0.737235	0.160503	0.0108531	4.36e-06	Vit A	0.0116696	23.6738
33	rs117714710	C	T	-0.257928	0.0581241	0.0876574	9.1e-06	Vit A	0.0106408	21.5642
34	rs77018215	T	G	-0.410647	0.0923088	0.0330993	8.64e-06	Vit A	0.0107936	21.8774
35	rs34129891	C	T	-0.237781	0.0487836	0.137166	1.09e-06	Vit A	0.0133831	27.1972
36	rs738409	G	C	-0.180401	0.0366115	0.255982	8.33e-07	Vit A	0.0123965	25.1671
37	rs72783289	A	G	-0.200715	0.041407	0.198744	1.25e-06	VitB6	0.0128308	22.8238
38	rs144709408	T	A	-0.787817	0.168518	0.0103866	2.94e-06	VitB6	0.0127591	22.6945
39	rs2072239	A	G	0.174798	0.0392119	0.242156	8.28e-06	VitB6	0.0112144	19.9159
40	rs77606869	C	T	-0.37916	0.0678115	0.0658871	2.25e-08	VitB6	0.017696	31.6339
41	rs78379644	C	G	0.264461	0.0581609	0.0955924	5.44e-06	VitB6	0.0120932	21.4956
42	rs117119913	T	A	-0.518499	0.111792	0.0236584	3.52e-06	VitB6	0.0124198	22.0834
43	rs76679463	G	A	-0.548569	0.121125	0.0196581	5.93e-06	VitB6	0.0115988	20.6064
44	rs12555011	C	G	-0.489085	0.0982158	0.0301479	6.37e-07	VitB6	0.0139882	24.9117
45	rs2501945	A	G	-0.615503	0.135956	0.016055	5.98e-06	VitB6	0.0119694	21.2728
46	rs61854006	C	A	-0.426595	0.0934013	0.0343732	4.94e-06	VitB6	0.0120807	21.4731
47	rs4752345	C	T	0.163605	0.0358421	0.339644	5e-06	VitB6	0.0120067	21.3401
48	rs11029725	T	C	-0.468284	0.100962	0.0288517	3.51e-06	VitB6	0.0122887	21.8474
49	rs188695391	A	G	-0.765526	0.164133	0.0110145	3.1e-06	VitB6	0.0127675	22.7096
50	rs112821499	C	T	-0.545187	0.120174	0.0193402	5.72e-06	VitB6	0.0112746	20.0239
51	rs1025321	A	G	0.203714	0.0422857	0.191804	1.45e-06	VitB6	0.0128661	22.8873
52	rs28688194	A	C	0.205581	0.0425406	0.195826	1.35e-06	VitB6	0.0133112	23.6898
53	rs76727921	G	T	-0.952699	0.201557	0.00728863	2.28e-06	VitB6	0.0131344	23.371
54	rs150083605	C	T	-0.918746	0.181112	0.00881684	3.92e-07	VitB6	0.0147533	26.2946
55	rs4458686	C	T	-0.0695189	0.0103917	0.373049	2.23e-11	Vit B12	0.00226066	43.9856
56	rs1801222	A	G	-0.0900052	0.0104162	0.355834	5.58e-18	Vit B12	0.00371373	72.3634
57	rs12780845	G	A	0.0661161	0.0107485	0.316732	7.69e-10	Vit B12	0.00189203	36.7996
58	rs526934	G	A	-0.0840048	0.0112166	0.27799	6.92e-14	Vit B12	0.00283277	55.1487
59	rs506897	G	C	-0.108396	0.0100758	0.477601	5.43e-27	Vit B12	0.00586306	114.491
60	rs1131603	C	T	0.132425	0.024152	0.0461479	4.18e-08	Vit B12	0.00154384	30.017
61	rs6826474	T	C	-0.1383	0.0288	0.0393	1.56e-06	VitC	0.00144429	11.3136
62	rs2070006	T	C	0.0512	0.0112	0.3713	4.76e-06	VitC	0.0013239	10.3693
63	rs577596	A	G	-0.0567	0.0114	0.3267	6.68e-07	VitC	0.00141434	11.0786
64	rs8057559	T	C	0.1395	0.0314	0.0312	9.1e-06	VitC	0.00137643	10.7813
65	rs13103690	T	G	-0.0474	0.0104	0.5359	5.2e-06	VitC	0.00161759	12.6733
66	rs9419004	C	G	-0.254	0.0563	0.186	6.53e-06	VitC	0.019536	155.855
67	rs13069990	T	C	-0.0506	0.011	0.3781	4.44e-06	VitC	0.00140409	10.9982
68	rs6713914	T	C	0.0593	0.0116	0.5741	3.22e-07	VitC	0.00171963	13.4741
69	rs11167905	T	C	0.0804	0.0164	0.8545	9.83e-07	VitC	0.00160737	12.5931
70	rs808686	A	G	0.0598	0.0128	0.6086	3.01e-06	VitC	0.00170367	13.3488
71	rs8105491	T	G	-0.0698	0.0148	0.154	2.3e-06	VitC	0.0017695	13.8655
72	rs7112460	T	C	0.1084	0.0223	0.0658	1.14e-06	VitC	0.00144462	11.3162
73	rs6834631	T	G	0.1306	0.0267	0.9596	1.03e-06	VitC	0.00132248	10.3581
74	rs9606290	A	G	0.159	0.0352	0.241	6.32e-06	VitC	0.00924875	73.0191
75	rs1352846	G	A	-0.152831	0.0107149	0.283393	3.7e-46	VitD	0.00948687	175.397
76	rs12794714	A	G	-0.125969	0.00975472	0.440725	3.77e-38	VitD	0.00782259	144.385
77	rs631106	A	C	-0.0956491	0.0162684	0.336291	4.12e-09	VitE	0.00408399	33.585
78	rs12353979	G	A	0.109412	0.023984	0.123252	5.07e-06	Nicotinamide	0.00258719	21.0314
79	rs148244996	T	A	0.378517	0.0841454	0.00859298	6.85e-06	Nicotinamide	0.00244116	19.8414
80	rs4665924	C	T	0.0823826	0.0160757	0.378265	2.98e-07	Nicotinamide	0.00319229	25.966
81	rs79366070	A	G	0.240407	0.0496939	0.0245153	1.31e-06	Nicotinamide	0.00276428	22.4749
82	rs67524001	T	C	0.0807149	0.0166249	0.322229	1.2e-06	Nicotinamide	0.00284567	23.1386
83	rs4132577	G	C	0.0722496	0.0154464	0.453916	2.9e-06	Nicotinamide	0.00258783	21.0366
84	rs114328071	A	G	-0.255296	0.0551812	0.0203413	3.72e-06	Nicotinamide	0.0025976	21.1162
85	rs6798308	C	T	-0.0705107	0.015621	0.570194	6.37e-06	Nicotinamide	0.00243689	19.8065
86	rs6835705	A	G	0.197354	0.0432485	0.0333045	5.04e-06	Nicotinamide	0.00250792	20.3854
87	rs7657217	T	C	-0.0997855	0.0218101	0.154206	4.76e-06	Nicotinamide	0.00259735	21.1142
88	rs76965804	A	C	0.133879	0.0289552	0.0787152	3.77e-06	Nicotinamide	0.00259961	21.1325
89	rs6887037	A	T	0.079635	0.0160282	0.474337	6.75e-07	Nicotinamide	0.00316251	25.723
90	rs722585	A	G	0.0804135	0.0171178	0.294125	2.63e-06	Nicotinamide	0.00268502	21.8288
91	rs9373605	A	G	0.122538	0.0249828	0.109118	9.35e-07	Nicotinamide	0.00291936	23.7395
92	rs579090	A	T	-0.233213	0.0516028	0.0229008	6.2e-06	Nicotinamide	0.00243402	19.7832
93	rs1283687	G	A	-0.0908705	0.020225	0.178244	7.02e-06	Nicotinamide	0.00241899	19.6607
94	rs76072284	T	C	0.213359	0.0466437	0.0274691	4.78e-06	Nicotinamide	0.0024322	19.7684
95	rs72686880	C	T	-0.0972767	0.0211281	0.155428	4.14e-06	Nicotinamide	0.00248435	20.1933
96	rs117948711	C	A	-0.205743	0.0456293	0.0296741	6.51e-06	Nicotinamide	0.00243767	19.8129
97	rs56801126	T	G	0.110952	0.0247166	0.112339	7.16e-06	Nicotinamide	0.00245515	19.9553
98	rs72795906	A	G	0.0922294	0.0206275	0.175726	7.78e-06	Nicotinamide	0.0024642	20.0291
99	rs75799357	T	G	0.144469	0.0318563	0.0641944	5.76e-06	Nicotinamide	0.00250762	20.3829
100	rs4888987	C	G	-0.102569	0.0224792	0.135559	5.05e-06	Nicotinamide	0.00246562	20.0407
101	rs145168145	T	G	0.413821	0.093591	0.00697732	9.8e-06	Nicotinamide	0.00237303	19.2863
102	rs117596898	C	A	-0.294998	0.0556199	0.0198014	1.13e-07	Nicotinamide	0.00337814	27.4828
103	rs56234300	G	T	0.171361	0.0373122	0.0445887	4.38e-06	Nicotinamide	0.0025019	20.3362
104	rs6668323	T	G	-0.0954251	0.0215531	0.23517	9.54e-06	Folate	0.00327568	19.7056
105	rs6551595	T	A	0.11859	0.0268075	0.136029	9.7e-06	Folate	0.00330565	19.8864
106	rs78791299	C	T	0.228584	0.0513972	0.0333278	8.69e-06	Folate	0.00336672	20.2551
107	rs218896	C	T	-0.092129	0.0187687	0.407893	9.17e-07	Folate	0.00409986	24.684
108	rs34999209	A	T	0.102706	0.0228896	0.206303	7.22e-06	Folate	0.00345447	20.7848
109	rs11193562	A	G	0.112089	0.0225675	0.20965	6.81e-07	Folate	0.00416361	25.0694
110	rs3763752	C	G	0.128078	0.028715	0.116779	8.18e-06	Folate	0.00338387	20.3586
111	rs11041108	G	A	0.0838795	0.0189465	0.36516	9.55e-06	Folate	0.00326204	19.6232
112	rs116626031	T	C	0.39681	0.0893557	0.0108369	8.96e-06	Folate	0.00337573	20.3095
113	rs79882704	C	A	0.189377	0.0387994	0.0612381	1.06e-06	Folate	0.00412346	24.8266
114	rs73170787	A	G	0.257156	0.0558717	0.0273477	4.17e-06	Folate	0.00351805	21.1687
115	rs3751334	G	A	-0.126318	0.0265671	0.137905	1.99e-06	Folate	0.00379399	22.8354
116	rs12434263	G	A	0.211457	0.0477283	0.0390244	9.4e-06	Folate	0.00335369	20.1764
117	rs17769357	G	A	0.139228	0.03046	0.100217	4.86e-06	Folate	0.00349593	21.0351
118	rs117786304	G	A	0.450501	0.100647	0.00862506	7.6e-06	Folate	0.00347074	20.883

## Sheet: Table S2
Table S2. Harmonization data_micronutrients and pregnancy complications in the discovery set.
SNP	effect_allele.exposure	other_allele.exposure	effect_allele.outcome	other_allele.outcome	beta.exposure	beta.outcome	eaf.exposure	eaf.outcome	remove	palindromic	ambiguous	id.outcome	se.outcome	pval.outcome	chr.outcome	pos.outcome	outcome	mr_keep.outcome	pval_origin.outcome	data_source.outcome	se.exposure	pval.exposure	exposure	mr_keep.exposure	pval_origin.exposure	id.exposure	data_source.exposure	action	mr_keep
rs117714710	C	T	C	T	-0.257928	0.00283814	0.0876574	NA	FALSE	FALSE	FALSE	GDM	0.0093948	0.762588	15	22975510	GDM	TRUE	reported	textfile	0.0581241	9.1e-06	Vit A	TRUE	reported	Vit A	textfile	2	TRUE
rs11786526	A	C	A	C	0.184591	0.00923017	0.196909	NA	FALSE	FALSE	FALSE	GDM	0.00704717	0.190323	8	88043829	GDM	TRUE	reported	textfile	0.0410659	6.96e-06	Vit A	TRUE	reported	Vit A	textfile	2	TRUE
rs137884374	A	G	A	G	-0.737235	0.0182939	0.0108531	NA	FALSE	FALSE	FALSE	GDM	0.0274684	0.505436	13	106730039	GDM	TRUE	reported	textfile	0.160503	4.36e-06	Vit A	TRUE	reported	Vit A	textfile	2	TRUE
rs192203538	T	C	T	C	1.01189	-0.00571261	0.00557809	NA	FALSE	FALSE	FALSE	GDM	0.0306892	0.852338	9	118295234	GDM	TRUE	reported	textfile	0.223221	5.81e-06	Vit A	TRUE	reported	Vit A	textfile	2	TRUE
rs1990351	A	G	A	G	0.151574	-0.000531223	0.465595	NA	FALSE	FALSE	FALSE	GDM	0.00546018	0.922499	7	67619952	GDM	TRUE	reported	textfile	0.0328262	3.88e-06	Vit A	TRUE	reported	Vit A	textfile	2	TRUE
rs34129891	C	T	C	T	-0.237781	-0.0064158	0.137166	NA	FALSE	FALSE	FALSE	GDM	0.00744633	0.388938	15	77481210	GDM	TRUE	reported	textfile	0.0487836	1.09e-06	Vit A	TRUE	reported	Vit A	textfile	2	TRUE
rs371708	G	T	G	T	0.169656	0.00121856	0.257781	NA	FALSE	FALSE	FALSE	GDM	0.00627645	0.846066	5	87514004	GDM	TRUE	reported	textfile	0.0376817	6.72e-06	Vit A	TRUE	reported	Vit A	textfile	2	TRUE
rs4241758	A	T	A	T	-0.343611	0.00894535	0.0540877	NA	FALSE	TRUE	TRUE	GDM	0.0130541	0.493211	4	183798828	GDM	TRUE	reported	textfile	0.0733151	2.78e-06	Vit A	TRUE	reported	Vit A	textfile	2	FALSE
rs4687301	T	C	T	C	-0.200354	0.01338	0.163677	NA	FALSE	FALSE	FALSE	GDM	0.00749146	0.0741442	3	191968466	GDM	TRUE	reported	textfile	0.0436829	4.51e-06	Vit A	TRUE	reported	Vit A	textfile	2	TRUE
rs4724701	A	G	A	G	-0.150161	0.00505484	0.455112	NA	FALSE	FALSE	FALSE	GDM	0.00552424	0.360213	7	5528883	GDM	TRUE	reported	textfile	0.033331	6.63e-06	Vit A	TRUE	reported	Vit A	textfile	2	TRUE
rs738409	G	C	G	C	-0.180401	0.011183	0.255982	NA	FALSE	TRUE	TRUE	GDM	0.00653932	0.0872952	22	44324727	GDM	TRUE	reported	textfile	0.0366115	8.33e-07	Vit A	TRUE	reported	Vit A	textfile	2	FALSE
rs75172784	T	C	T	C	-0.882392	-0.0184098	0.00723553	NA	FALSE	FALSE	FALSE	GDM	0.0348775	0.597629	13	95611986	GDM	TRUE	reported	textfile	0.188207	2.75e-06	Vit A	TRUE	reported	Vit A	textfile	2	TRUE
rs77018215	T	G	T	G	-0.410647	0.00855268	0.0330993	NA	FALSE	FALSE	FALSE	GDM	0.0156031	0.583617	15	50366486	GDM	TRUE	reported	textfile	0.0923088	8.64e-06	Vit A	TRUE	reported	Vit A	textfile	2	TRUE
rs78564028	A	C	A	C	-0.436931	-0.00272903	0.028909	NA	FALSE	FALSE	FALSE	GDM	0.0147267	0.852991	12	76355868	GDM	TRUE	reported	textfile	0.0973722	7.22e-06	Vit A	TRUE	reported	Vit A	textfile	2	TRUE
rs117119913	T	A	T	A	-0.518499	0.0293088	0.0236584	NA	FALSE	TRUE	TRUE	GDM	0.0160543	0.0679595	7	125236562	GDM	TRUE	reported	textfile	0.111792	3.52e-06	VitB6	TRUE	reported	VitB6	textfile	2	FALSE
rs150083605	C	T	C	T	-0.918746	0.0426406	0.00881684	NA	FALSE	FALSE	FALSE	GDM	0.0283147	0.132131	19	31804834	GDM	TRUE	reported	textfile	0.181112	3.92e-07	VitB6	TRUE	reported	VitB6	textfile	2	TRUE
rs78379644	C	G	C	G	0.264461	-0.0110324	0.0955924	NA	FALSE	TRUE	TRUE	GDM	0.00957302	0.249184	7	107609039	GDM	TRUE	reported	textfile	0.0581609	5.44e-06	VitB6	TRUE	reported	VitB6	textfile	2	FALSE
rs76727921	G	T	G	T	-0.952699	0.0225854	0.00728863	NA	FALSE	FALSE	FALSE	GDM	0.0214159	0.291645	19	21940268	GDM	TRUE	reported	textfile	0.201557	2.28e-06	VitB6	TRUE	reported	VitB6	textfile	2	TRUE
rs77606869	C	T	C	T	-0.37916	-0.0117101	0.0658871	NA	FALSE	FALSE	FALSE	GDM	0.0113926	0.304053	6	139327956	GDM	TRUE	reported	textfile	0.0678115	2.25e-08	VitB6	TRUE	reported	VitB6	textfile	2	TRUE
rs112821499	C	T	C	T	-0.545187	-0.0184019	0.0193402	NA	FALSE	FALSE	FALSE	GDM	0.0228571	0.420803	13	46798806	GDM	TRUE	reported	textfile	0.120174	5.72e-06	VitB6	TRUE	reported	VitB6	textfile	2	TRUE
rs2501945	A	G	A	G	-0.615503	-0.0154973	0.016055	NA	FALSE	FALSE	FALSE	GDM	0.0234967	0.509566	9	79143059	GDM	TRUE	reported	textfile	0.135956	5.98e-06	VitB6	TRUE	reported	VitB6	textfile	2	TRUE
rs76679463	G	A	G	A	-0.548569	-0.00743515	0.0196581	NA	FALSE	FALSE	FALSE	GDM	0.0177761	0.675767	8	30483556	GDM	TRUE	reported	textfile	0.121125	5.93e-06	VitB6	TRUE	reported	VitB6	textfile	2	TRUE
rs188695391	A	G	A	G	-0.765526	0.00605009	0.0110145	NA	FALSE	FALSE	FALSE	GDM	0.0208373	0.771559	11	65718255	GDM	TRUE	reported	textfile	0.164133	3.1e-06	VitB6	TRUE	reported	VitB6	textfile	2	TRUE
rs2072239	A	G	A	G	0.174798	0.00187346	0.242156	NA	FALSE	FALSE	FALSE	GDM	0.00648192	0.772569	5	135392507	GDM	TRUE	reported	textfile	0.0392119	8.28e-06	VitB6	TRUE	reported	VitB6	textfile	2	TRUE
rs11029725	T	C	T	C	-0.468284	0.00394558	0.0288517	NA	FALSE	FALSE	FALSE	GDM	0.0151861	0.795015	11	26849546	GDM	TRUE	reported	textfile	0.100962	3.51e-06	VitB6	TRUE	reported	VitB6	textfile	2	TRUE
rs28688194	A	C	A	C	0.205581	-0.00156183	0.195826	NA	FALSE	FALSE	FALSE	GDM	0.00677909	0.817798	18	57596410	GDM	TRUE	reported	textfile	0.0425406	1.35e-06	VitB6	TRUE	reported	VitB6	textfile	2	TRUE
rs61854006	C	A	C	A	-0.426595	-0.00211686	0.0343732	NA	FALSE	FALSE	FALSE	GDM	0.0137848	0.877958	10	90538657	GDM	TRUE	reported	textfile	0.0934013	4.94e-06	VitB6	TRUE	reported	VitB6	textfile	2	TRUE
rs12555011	C	G	C	G	-0.489085	0.00228022	0.0301479	NA	FALSE	TRUE	TRUE	GDM	0.0155941	0.88375	9	21681890	GDM	TRUE	reported	textfile	0.0982158	6.37e-07	VitB6	TRUE	reported	VitB6	textfile	2	FALSE
rs72783289	A	G	A	G	-0.200715	0.000912462	0.198744	NA	FALSE	FALSE	FALSE	GDM	0.00670777	0.891802	2	20398295	GDM	TRUE	reported	textfile	0.041407	1.25e-06	VitB6	TRUE	reported	VitB6	textfile	2	TRUE
rs4752345	C	T	C	T	0.163605	0.000609284	0.339644	NA	FALSE	FALSE	FALSE	GDM	0.00570384	0.914935	10	121584676	GDM	TRUE	reported	textfile	0.0358421	5e-06	VitB6	TRUE	reported	VitB6	textfile	2	TRUE
rs144709408	T	A	T	A	-0.787817	0.0021832	0.0103866	NA	FALSE	TRUE	TRUE	GDM	0.0224594	0.922566	3	136875916	GDM	TRUE	reported	textfile	0.168518	2.94e-06	VitB6	TRUE	reported	VitB6	textfile	2	FALSE
rs1025321	A	G	A	G	0.203714	-0.000598594	0.191804	NA	FALSE	FALSE	FALSE	GDM	0.00687638	0.930634	16	77419661	GDM	TRUE	reported	textfile	0.0422857	1.45e-06	VitB6	TRUE	reported	VitB6	textfile	2	TRUE
rs1131603	C	T	C	T	0.132425	-0.00144989	0.0461479	NA	FALSE	FALSE	FALSE	GDM	0.0130701	0.911674	22	31018975	GDM	TRUE	reported	textfile	0.024152	4.18e-08	Vit B12	TRUE	reported	Vit B12	textfile	2	TRUE
rs12780845	G	A	G	A	0.0661161	-0.0182493	0.316732	NA	FALSE	FALSE	FALSE	GDM	0.00582813	0.00174892	10	17223244	GDM	TRUE	reported	textfile	0.0107485	7.69e-10	Vit B12	TRUE	reported	Vit B12	textfile	2	TRUE
rs1801222	A	G	A	G	-0.0900052	0.00179727	0.355834	NA	FALSE	FALSE	FALSE	GDM	0.00560969	0.748687	10	17156151	GDM	TRUE	reported	textfile	0.0104162	5.58e-18	Vit B12	TRUE	reported	Vit B12	textfile	2	TRUE
rs4458686	C	T	C	T	-0.0695189	0.00067001	0.373049	NA	FALSE	FALSE	FALSE	GDM	0.00565853	0.905749	6	49406925	GDM	TRUE	reported	textfile	0.0103917	2.23e-11	Vit B12	TRUE	reported	Vit B12	textfile	2	TRUE
rs506897	G	C	G	C	-0.108396	0.000632204	0.477601	NA	FALSE	TRUE	TRUE	GDM	0.00551099	0.908673	19	49208629	GDM	TRUE	reported	textfile	0.0100758	5.43e-27	Vit B12	TRUE	reported	Vit B12	textfile	2	FALSE
rs526934	G	A	G	A	-0.0840048	0.00525825	0.27799	NA	FALSE	FALSE	FALSE	GDM	0.0060395	0.383983	11	59633493	GDM	TRUE	reported	textfile	0.0112166	6.92e-14	Vit B12	TRUE	reported	Vit B12	textfile	2	TRUE
rs13069990	T	C	T	C	-0.0506	-0.0117899	0.3781	NA	FALSE	FALSE	FALSE	GDM	0.00555561	0.0338648	3	115620801	GDM	TRUE	reported	textfile	0.011	4.44e-06	VitC	TRUE	reported	VitC	textfile	2	TRUE
rs6834631	T	G	T	G	0.1306	-0.0183359	0.9596	NA	FALSE	FALSE	FALSE	GDM	0.0132534	0.166568	4	122315665	GDM	TRUE	reported	textfile	0.0267	1.03e-06	VitC	TRUE	reported	VitC	textfile	2	TRUE
rs577596	A	G	A	G	-0.0567	-0.00701392	0.3267	NA	FALSE	FALSE	FALSE	GDM	0.00567132	0.216233	22	25931606	GDM	TRUE	reported	textfile	0.0114	6.68e-07	VitC	TRUE	reported	VitC	textfile	2	TRUE
rs808686	A	G	A	G	0.0598	0.00621727	0.6086	NA	FALSE	FALSE	FALSE	GDM	0.00543918	0.253062	20	19717135	GDM	TRUE	reported	textfile	0.0128	3.01e-06	VitC	TRUE	reported	VitC	textfile	2	TRUE
rs6713914	T	C	T	C	0.0593	0.0040967	0.5741	NA	FALSE	FALSE	FALSE	GDM	0.00542699	0.450353	2	59523041	GDM	TRUE	reported	textfile	0.0116	3.22e-07	VitC	TRUE	reported	VitC	textfile	2	TRUE
rs8057559	T	C	T	C	0.1395	-0.0116319	0.0312	NA	FALSE	FALSE	FALSE	GDM	0.0164832	0.480411	16	73317172	GDM	TRUE	reported	textfile	0.0314	9.1e-06	VitC	TRUE	reported	VitC	textfile	2	TRUE
rs7112460	T	C	T	C	0.1084	-0.0074034	0.0658	NA	FALSE	FALSE	FALSE	GDM	0.0110795	0.504027	11	125751859	GDM	TRUE	reported	textfile	0.0223	1.14e-06	VitC	TRUE	reported	VitC	textfile	2	TRUE
rs2070006	T	C	T	C	0.0512	0.00312983	0.3713	NA	FALSE	FALSE	FALSE	GDM	0.00560574	0.576642	4	155513866	GDM	TRUE	reported	textfile	0.0112	4.76e-06	VitC	TRUE	reported	VitC	textfile	2	TRUE
rs9419004	C	G	C	G	-0.254	-0.00338674	0.186	NA	FALSE	TRUE	TRUE	GDM	0.00608267	0.577694	10	134914522	GDM	TRUE	reported	textfile	0.0563	6.53e-06	VitC	TRUE	reported	VitC	textfile	2	FALSE
rs13103690	T	G	T	G	-0.0474	0.00212391	0.5359	NA	FALSE	FALSE	FALSE	GDM	0.00547081	0.697863	4	9972778	GDM	TRUE	reported	textfile	0.0104	5.2e-06	VitC	TRUE	reported	VitC	textfile	2	TRUE
rs6826474	T	C	T	C	-0.1383	0.00544164	0.0393	NA	FALSE	FALSE	FALSE	GDM	0.0171299	0.750747	4	96650120	GDM	TRUE	reported	textfile	0.0288	1.56e-06	VitC	TRUE	reported	VitC	textfile	2	TRUE
rs9606290	A	G	A	G	0.159	-0.000606305	0.241	NA	FALSE	FALSE	FALSE	GDM	0.00624439	0.922653	22	20218237	GDM	TRUE	reported	textfile	0.0352	6.32e-06	VitC	TRUE	reported	VitC	textfile	2	TRUE
rs11167905	T	C	T	C	0.0804	0.000459937	0.8545	NA	FALSE	FALSE	FALSE	GDM	0.00744196	0.950722	5	144906846	GDM	TRUE	reported	textfile	0.0164	9.83e-07	VitC	TRUE	reported	VitC	textfile	2	TRUE
rs8105491	T	G	T	G	-0.0698	-0.000316791	0.154	NA	FALSE	FALSE	FALSE	GDM	0.00744738	0.966072	19	20403988	GDM	TRUE	reported	textfile	0.0148	2.3e-06	VitC	TRUE	reported	VitC	textfile	2	TRUE
rs12794714	A	G	A	G	-0.125969	0.00944963	0.440725	NA	FALSE	FALSE	FALSE	GDM	0.00549604	0.0856007	11	14913575	GDM	TRUE	reported	textfile	0.00975472	3.77e-38	VitD	TRUE	reported	VitD	textfile	2	TRUE
rs1352846	G	A	G	A	-0.152831	-0.00373261	0.283393	NA	FALSE	FALSE	FALSE	GDM	0.00598616	0.532953	4	72617775	GDM	TRUE	reported	textfile	0.0107149	3.7e-46	VitD	TRUE	reported	VitD	textfile	2	TRUE
rs631106	A	C	A	C	-0.0956491	0.00189273	0.336291	NA	FALSE	FALSE	FALSE	GDM	0.00568101	0.739019	1	62901807	GDM	TRUE	reported	textfile	0.0162684	4.12e-09	VitE	TRUE	reported	VitE	textfile	2	TRUE
rs6887037	A	T	A	T	0.079635	0.0108538	0.474337	NA	FALSE	TRUE	TRUE	GDM	0.00555557	0.0507854	5	174219089	GDM	TRUE	reported	textfile	0.0160282	6.75e-07	Nicotinamide	TRUE	reported	Nicotinamide	textfile	2	FALSE
rs6798308	C	T	C	T	-0.0705107	-0.00712464	0.570194	NA	FALSE	FALSE	FALSE	GDM	0.00557643	0.201427	3	161895309	GDM	TRUE	reported	textfile	0.015621	6.37e-06	Nicotinamide	TRUE	reported	Nicotinamide	textfile	2	TRUE
rs117948711	C	A	C	A	-0.205743	-0.0161317	0.0296741	NA	FALSE	FALSE	FALSE	GDM	0.015077	0.284682	15	53031768	GDM	TRUE	reported	textfile	0.0456293	6.51e-06	Nicotinamide	TRUE	reported	Nicotinamide	textfile	2	TRUE
rs9373605	A	G	A	G	0.122538	-0.00902742	0.109118	NA	FALSE	FALSE	FALSE	GDM	0.00887516	0.30912	6	101659322	GDM	TRUE	reported	textfile	0.0249828	9.35e-07	Nicotinamide	TRUE	reported	Nicotinamide	textfile	2	TRUE
rs56801126	T	G	T	G	0.110952	-0.00787144	0.112339	NA	FALSE	FALSE	FALSE	GDM	0.0085044	0.354705	16	5549751	GDM	TRUE	reported	textfile	0.0247166	7.16e-06	Nicotinamide	TRUE	reported	Nicotinamide	textfile	2	TRUE
rs114328071	A	G	A	G	-0.255296	-0.016616	0.0203413	NA	FALSE	FALSE	FALSE	GDM	0.0208525	0.425577	3	111848101	GDM	TRUE	reported	textfile	0.0551812	3.72e-06	Nicotinamide	TRUE	reported	Nicotinamide	textfile	2	TRUE
rs72795906	A	G	A	G	0.0922294	-0.00573982	0.175726	NA	FALSE	FALSE	FALSE	GDM	0.00725959	0.429177	16	29014049	GDM	TRUE	reported	textfile	0.0206275	7.78e-06	Nicotinamide	TRUE	reported	Nicotinamide	textfile	2	TRUE
rs75799357	T	G	T	G	0.144469	0.00799551	0.0641944	NA	FALSE	FALSE	FALSE	GDM	0.0107825	0.458401	16	50267053	GDM	TRUE	reported	textfile	0.0318563	5.76e-06	Nicotinamide	TRUE	reported	Nicotinamide	textfile	2	TRUE
rs4665924	C	T	C	T	0.0823826	-0.00408013	0.378265	NA	FALSE	FALSE	FALSE	GDM	0.00564435	0.469787	2	27139305	GDM	TRUE	reported	textfile	0.0160757	2.98e-07	Nicotinamide	TRUE	reported	Nicotinamide	textfile	2	TRUE
rs56234300	G	T	G	T	0.171361	-0.00894516	0.0445887	NA	FALSE	FALSE	FALSE	GDM	0.0123936	0.470473	20	40025253	GDM	TRUE	reported	textfile	0.0373122	4.38e-06	Nicotinamide	TRUE	reported	Nicotinamide	textfile	2	TRUE
rs148244996	T	A	T	A	0.378517	-0.0186785	0.00859298	NA	FALSE	TRUE	TRUE	GDM	0.0263639	0.47867	1	197707465	GDM	TRUE	reported	textfile	0.0841454	6.85e-06	Nicotinamide	TRUE	reported	Nicotinamide	textfile	2	FALSE
rs12353979	G	A	G	A	0.109412	0.00558652	0.123252	NA	FALSE	FALSE	FALSE	GDM	0.00812508	0.491753	1	30063989	GDM	TRUE	reported	textfile	0.023984	5.07e-06	Nicotinamide	TRUE	reported	Nicotinamide	textfile	2	TRUE
rs72686880	C	T	C	T	-0.0972767	-0.00508613	0.155428	NA	FALSE	FALSE	FALSE	GDM	0.00748757	0.496989	9	18390837	GDM	TRUE	reported	textfile	0.0211281	4.14e-06	Nicotinamide	TRUE	reported	Nicotinamide	textfile	2	TRUE
rs1283687	G	A	G	A	-0.0908705	0.00446765	0.178244	NA	FALSE	FALSE	FALSE	GDM	0.00689086	0.516787	8	108416439	GDM	TRUE	reported	textfile	0.020225	7.02e-06	Nicotinamide	TRUE	reported	Nicotinamide	textfile	2	TRUE
rs4132577	G	C	G	C	0.0722496	0.003466	0.453916	NA	FALSE	TRUE	TRUE	GDM	0.00545413	0.525138	3	94891307	GDM	TRUE	reported	textfile	0.0154464	2.9e-06	Nicotinamide	TRUE	reported	Nicotinamide	textfile	2	FALSE
rs76965804	A	C	A	C	0.133879	0.0056403	0.0787152	NA	FALSE	FALSE	FALSE	GDM	0.00981543	0.565559	5	110544791	GDM	TRUE	reported	textfile	0.0289552	3.77e-06	Nicotinamide	TRUE	reported	Nicotinamide	textfile	2	TRUE
rs145168145	T	G	T	G	0.413821	-0.016382	0.00697732	NA	FALSE	FALSE	FALSE	GDM	0.0308931	0.595938	19	39858553	GDM	TRUE	reported	textfile	0.093591	9.8e-06	Nicotinamide	TRUE	reported	Nicotinamide	textfile	2	TRUE
rs722585	A	G	A	G	0.0804135	0.00321266	0.294125	NA	FALSE	FALSE	FALSE	GDM	0.00608094	0.597299	6	1775863	GDM	TRUE	reported	textfile	0.0171178	2.63e-06	Nicotinamide	TRUE	reported	Nicotinamide	textfile	2	TRUE
rs76072284	T	C	T	C	0.213359	-0.0060327	0.0274691	NA	FALSE	FALSE	FALSE	GDM	0.0169585	0.722052	8	125151231	GDM	TRUE	reported	textfile	0.0466437	4.78e-06	Nicotinamide	TRUE	reported	Nicotinamide	textfile	2	TRUE
rs117596898	C	A	C	A	-0.294998	0.00463371	0.0198014	NA	FALSE	FALSE	FALSE	GDM	0.0197028	0.814077	20	37579655	GDM	TRUE	reported	textfile	0.0556199	1.13e-07	Nicotinamide	TRUE	reported	Nicotinamide	textfile	2	TRUE
rs579090	A	T	A	T	-0.233213	0.00334975	0.0229008	NA	FALSE	TRUE	TRUE	GDM	0.0163711	0.837881	7	54796452	GDM	TRUE	reported	textfile	0.0516028	6.2e-06	Nicotinamide	TRUE	reported	Nicotinamide	textfile	2	FALSE
rs6835705	A	G	A	G	0.197354	0.00213899	0.0333045	NA	FALSE	FALSE	FALSE	GDM	0.0162424	0.895232	4	15738370	GDM	TRUE	reported	textfile	0.0432485	5.04e-06	Nicotinamide	TRUE	reported	Nicotinamide	textfile	2	TRUE
rs4888987	C	G	C	G	-0.102569	0.000961099	0.135559	NA	FALSE	TRUE	TRUE	GDM	0.00803467	0.904789	16	79519829	GDM	TRUE	reported	textfile	0.0224792	5.05e-06	Nicotinamide	TRUE	reported	Nicotinamide	textfile	2	FALSE
rs67524001	T	C	T	C	0.0807149	-0.000379025	0.322229	NA	FALSE	FALSE	FALSE	GDM	0.00583036	0.948169	2	236069907	GDM	TRUE	reported	textfile	0.0166249	1.2e-06	Nicotinamide	TRUE	reported	Nicotinamide	textfile	2	TRUE
rs79366070	A	G	A	G	0.240407	0.00107697	0.0245153	NA	FALSE	FALSE	FALSE	GDM	0.0188263	0.954383	2	159277518	GDM	TRUE	reported	textfile	0.0496939	1.31e-06	Nicotinamide	TRUE	reported	Nicotinamide	textfile	2	TRUE
rs7657217	T	C	T	C	-0.0997855	0.000114242	0.154206	NA	FALSE	FALSE	FALSE	GDM	0.00751918	0.987878	4	169761705	GDM	TRUE	reported	textfile	0.0218101	4.76e-06	Nicotinamide	TRUE	reported	Nicotinamide	textfile	2	TRUE
rs17769357	G	A	G	A	0.139228	0.0182133	0.100217	NA	FALSE	FALSE	FALSE	GDM	0.00892077	0.0412273	14	72749103	GDM	TRUE	reported	textfile	0.03046	4.86e-06	Folate	TRUE	reported	Folate	textfile	2	TRUE
rs12434263	G	A	G	A	0.211457	-0.0258326	0.0390244	NA	FALSE	FALSE	FALSE	GDM	0.0135128	0.0559598	14	50864812	GDM	TRUE	reported	textfile	0.0477283	9.4e-06	Folate	TRUE	reported	Folate	textfile	2	TRUE
rs3751334	G	A	G	A	-0.126318	-0.0142835	0.137905	NA	FALSE	FALSE	FALSE	GDM	0.00780808	0.0673998	13	96086010	GDM	TRUE	reported	textfile	0.0265671	1.99e-06	Folate	TRUE	reported	Folate	textfile	2	TRUE
rs6668323	T	G	T	G	-0.0954251	-0.00985458	0.23517	NA	FALSE	FALSE	FALSE	GDM	0.0063743	0.12216	1	85665325	GDM	TRUE	reported	textfile	0.0215531	9.54e-06	Folate	TRUE	reported	Folate	textfile	2	TRUE
rs11041108	G	A	G	A	0.0838795	0.00756727	0.36516	NA	FALSE	FALSE	FALSE	GDM	0.00564381	0.180032	11	6953858	GDM	TRUE	reported	textfile	0.0189465	9.55e-06	Folate	TRUE	reported	Folate	textfile	2	TRUE
rs78791299	C	T	C	T	0.228584	0.0166313	0.0333278	NA	FALSE	FALSE	FALSE	GDM	0.0148275	0.262054	5	55753537	GDM	TRUE	reported	textfile	0.0513972	8.69e-06	Folate	TRUE	reported	Folate	textfile	2	TRUE
rs73170787	A	G	A	G	0.257156	-0.0141202	0.0273477	NA	FALSE	FALSE	FALSE	GDM	0.0144766	0.329409	12	102031475	GDM	TRUE	reported	textfile	0.0558717	4.17e-06	Folate	TRUE	reported	Folate	textfile	2	TRUE
rs11193562	A	G	A	G	0.112089	0.00595012	0.20965	NA	FALSE	FALSE	FALSE	GDM	0.00664551	0.37063	10	109374864	GDM	TRUE	reported	textfile	0.0225675	6.81e-07	Folate	TRUE	reported	Folate	textfile	2	TRUE
rs116626031	T	C	T	C	0.39681	-0.0234866	0.0108369	NA	FALSE	FALSE	FALSE	GDM	0.0279327	0.400478	12	46631352	GDM	TRUE	reported	textfile	0.0893557	8.96e-06	Folate	TRUE	reported	Folate	textfile	2	TRUE
rs79882704	C	A	C	A	0.189377	-0.00533331	0.0612381	NA	FALSE	FALSE	FALSE	GDM	0.0107049	0.618352	12	84428753	GDM	TRUE	reported	textfile	0.0387994	1.06e-06	Folate	TRUE	reported	Folate	textfile	2	TRUE
rs34999209	A	T	A	T	0.102706	0.00330929	0.206303	NA	FALSE	TRUE	TRUE	GDM	0.0066806	0.620365	10	88550747	GDM	TRUE	reported	textfile	0.0228896	7.22e-06	Folate	TRUE	reported	Folate	textfile	2	FALSE
rs6551595	T	A	T	A	0.11859	-0.00293133	0.136029	NA	FALSE	TRUE	TRUE	GDM	0.00767376	0.702479	4	61650706	GDM	TRUE	reported	textfile	0.0268075	9.7e-06	Folate	TRUE	reported	Folate	textfile	2	FALSE
rs218896	C	T	C	T	-0.092129	-0.00120195	0.407893	NA	FALSE	FALSE	FALSE	GDM	0.00547693	0.826302	8	90726598	GDM	TRUE	reported	textfile	0.0187687	9.17e-07	Folate	TRUE	reported	Folate	textfile	2	TRUE
rs3763752	C	G	C	G	0.128078	-0.000487686	0.116779	NA	FALSE	TRUE	TRUE	GDM	0.00871753	0.955389	10	123502150	GDM	TRUE	reported	textfile	0.028715	8.18e-06	Folate	TRUE	reported	Folate	textfile	2	FALSE
rs17884869	A	G	A	G	-0.101815	-0.028856	0.0266034	NA	FALSE	FALSE	FALSE	GDM	0.0164527	0.079502	12	123519112	GDM	TRUE	reported	textfile	0.0149631	1.01e-11	Calcium	TRUE	reported	Calcium	textfile	2	TRUE
rs192289824	T	C	T	C	-0.114952	-0.02967	0.0137111	NA	FALSE	FALSE	FALSE	GDM	0.0184044	0.106988	12	29752770	GDM	TRUE	reported	textfile	0.0208072	3.3e-08	Calcium	TRUE	reported	Calcium	textfile	2	TRUE
rs838717	G	A	G	A	0.0372776	-0.00106281	0.427599	NA	FALSE	FALSE	FALSE	GDM	0.00550542	0.846928	2	234296444	GDM	TRUE	reported	textfile	0.00487446	2.05e-14	Calcium	TRUE	reported	Calcium	textfile	2	TRUE
rs3746069	T	C	T	C	-0.0389967	-0.00109247	0.185986	NA	FALSE	FALSE	FALSE	GDM	0.00678841	0.872152	19	3114864	GDM	TRUE	reported	textfile	0.00618563	2.89e-10	Calcium	TRUE	reported	Calcium	textfile	2	TRUE
rs115031793	A	G	A	G	-0.0656975	-0.0022003	0.0446973	NA	FALSE	FALSE	FALSE	GDM	0.0138065	0.873385	1	182656514	GDM	TRUE	reported	textfile	0.0115968	1.47e-08	Calcium	TRUE	reported	Calcium	textfile	2	TRUE
rs968470	C	T	C	T	-0.0280814	0.000629076	0.390747	NA	FALSE	FALSE	FALSE	GDM	0.00551876	0.90925	2	97423626	GDM	TRUE	reported	textfile	0.00494716	1.38e-08	Calcium	TRUE	reported	Calcium	textfile	2	TRUE
rs139974673	C	T	C	T	0.0849558	0.00158806	0.0275203	NA	FALSE	FALSE	FALSE	GDM	0.018974	0.9333	15	44027885	GDM	TRUE	reported	textfile	0.0146891	7.31e-09	Calcium	TRUE	reported	Calcium	textfile	2	TRUE
rs73186030	T	C	T	C	0.143854	-0.000664207	0.136014	NA	FALSE	FALSE	FALSE	GDM	0.00811762	0.93479	3	122013465	GDM	TRUE	reported	textfile	0.00702398	3.21e-93	Calcium	TRUE	reported	Calcium	textfile	2	TRUE
rs1697421	A	G	A	G	0.05	-0.0110523	0.49	NA	FALSE	FALSE	FALSE	GDM	0.00548643	0.0440027	1	21823292	GDM	TRUE	reported	textfile	0.005	3.47e-16	Phosphorus	TRUE	reported	Phosphorus	textfile	2	TRUE
rs17265703	A	G	A	G	0.036	0.00364934	0.85	NA	FALSE	FALSE	FALSE	GDM	0.0076205	0.632038	3	122048644	GDM	TRUE	reported	textfile	0.006	6.24e-08	Phosphorus	TRUE	reported	Phosphorus	textfile	2	TRUE
rs2970818	A	T	A	T	0.047	0.00340393	0.09	NA	FALSE	TRUE	TRUE	GDM	0.00881603	0.699431	12	4606168	GDM	TRUE	reported	textfile	0.008	4.04e-08	Phosphorus	TRUE	reported	Phosphorus	textfile	2	FALSE
rs9469578	C	T	C	T	0.059	-0.0169813	0.92	NA	FALSE	FALSE	FALSE	GDM	0.0103847	0.102053	6	33706479	GDM	TRUE	reported	textfile	0.009	5.15e-10	Phosphorus	TRUE	reported	Phosphorus	textfile	2	TRUE
rs947583	C	T	C	T	0.035	0.0107164	0.29	NA	FALSE	FALSE	FALSE	GDM	0.00600635	0.0744444	6	136133659	GDM	TRUE	reported	textfile	0.005	2.19e-09	Phosphorus	TRUE	reported	Phosphorus	textfile	2	TRUE
rs2066981	G	A	G	A	-0.0604798	-0.00637687	0.461096	NA	FALSE	FALSE	FALSE	GDM	0.0054734	0.244038	1	155172379	GDM	TRUE	reported	textfile	0.00901249	1.94e-11	Magnesium	TRUE	reported	Magnesium	textfile	2	TRUE
rs7894336	C	T	C	T	0.0538858	-0.00611391	0.467184	NA	FALSE	FALSE	FALSE	GDM	0.00541485	0.2589	10	8026609	GDM	TRUE	reported	textfile	0.00900319	2.16e-09	Magnesium	TRUE	reported	Magnesium	textfile	2	TRUE
rs1800562	A	G	A	G	0.1948	-0.00365485	0.0691881	NA	FALSE	FALSE	FALSE	GDM	0.00990106	0.712038	6	26093141	GDM	TRUE	reported	textfile	0.0215385	1.51e-19	iron	TRUE	reported	iron	textfile	2	TRUE
rs2413450	T	C	T	C	-0.120034	0.00173114	0.469798	NA	FALSE	FALSE	FALSE	GDM	0.00548367	0.752248	22	37470224	GDM	TRUE	reported	textfile	0.0109597	6.48e-28	iron	TRUE	reported	iron	textfile	2	TRUE
rs1532423	A	G	A	G	0.178	-0.000380327	0.37	NA	FALSE	FALSE	FALSE	GDM	0.00548126	0.944684	8	86268313	GDM	TRUE	reported	textfile	0.026	6.4e-12	Zinc	TRUE	reported	Zinc	textfile	2	TRUE
rs2120019	C	T	C	T	-0.287	0.00559518	0.79	NA	FALSE	FALSE	FALSE	GDM	0.00701247	0.424966	15	75334184	GDM	TRUE	reported	textfile	0.033	1.55e-18	Zinc	TRUE	reported	Zinc	textfile	2	TRUE
rs1175550	G	A	G	A	0.198	0.0059049	0.22	NA	FALSE	FALSE	FALSE	GDM	0.00647633	0.361928	1	3691528	GDM	TRUE	reported	textfile	0.032	2.51e-10	Copper	TRUE	reported	Copper	textfile	2	TRUE
rs2769264	G	T	G	T	0.313	-0.00487438	0.16	NA	FALSE	FALSE	FALSE	GDM	0.00680646	0.473932	1	151344741	GDM	TRUE	reported	textfile	0.034	1.49e-20	Copper	TRUE	reported	Copper	textfile	2	TRUE
rs1025321	A	G	A	G	0.203714	0.000575399	0.191804	NA	FALSE	FALSE	FALSE	GH	0.000351962	0.102085	16	77419661	GH	TRUE	reported	textfile	0.0422857	1.45e-06	VitB6	TRUE	reported	VitB6	textfile	2	TRUE
rs11029725	T	C	T	C	-0.468284	0.000184801	0.0288517	NA	FALSE	FALSE	FALSE	GH	0.000798166	0.816902	11	26849546	GH	TRUE	reported	textfile	0.100962	3.51e-06	VitB6	TRUE	reported	VitB6	textfile	2	TRUE
rs112821499	C	T	C	T	-0.545187	-0.000740174	0.0193402	NA	FALSE	FALSE	FALSE	GH	0.00117186	0.527633	13	46798806	GH	TRUE	reported	textfile	0.120174	5.72e-06	VitB6	TRUE	reported	VitB6	textfile	2	TRUE
rs117119913	T	A	T	A	-0.518499	-0.00117175	0.0236584	NA	FALSE	TRUE	TRUE	GH	0.000824663	0.155353	7	125236562	GH	TRUE	reported	textfile	0.111792	3.52e-06	VitB6	TRUE	reported	VitB6	textfile	2	FALSE
rs12555011	C	G	C	G	-0.489085	-0.000186048	0.0301479	NA	FALSE	TRUE	TRUE	GH	0.000797286	0.815489	9	21681890	GH	TRUE	reported	textfile	0.0982158	6.37e-07	VitB6	TRUE	reported	VitB6	textfile	2	FALSE
rs144709408	T	A	T	A	-0.787817	-0.00050536	0.0103866	NA	FALSE	TRUE	TRUE	GH	0.00122883	0.680887	3	136875916	GH	TRUE	reported	textfile	0.168518	2.94e-06	VitB6	TRUE	reported	VitB6	textfile	2	FALSE
rs150083605	C	T	C	T	-0.918746	-0.0027666	0.00881684	NA	FALSE	FALSE	FALSE	GH	0.00148943	0.063242	19	31804834	GH	TRUE	reported	textfile	0.181112	3.92e-07	VitB6	TRUE	reported	VitB6	textfile	2	TRUE
rs188695391	A	G	A	G	-0.765526	0.00134076	0.0110145	NA	FALSE	FALSE	FALSE	GH	0.00116776	0.250906	11	65718255	GH	TRUE	reported	textfile	0.164133	3.1e-06	VitB6	TRUE	reported	VitB6	textfile	2	TRUE
rs2072239	A	G	A	G	0.174798	-0.000194359	0.242156	NA	FALSE	FALSE	FALSE	GH	0.000323682	0.548198	5	135392507	GH	TRUE	reported	textfile	0.0392119	8.28e-06	VitB6	TRUE	reported	VitB6	textfile	2	TRUE
rs2501945	A	G	A	G	-0.615503	0.000807007	0.016055	NA	FALSE	FALSE	FALSE	GH	0.00114611	0.481356	9	79143059	GH	TRUE	reported	textfile	0.135956	5.98e-06	VitB6	TRUE	reported	VitB6	textfile	2	TRUE
rs28688194	A	C	A	C	0.205581	0.000501895	0.195826	NA	FALSE	FALSE	FALSE	GH	0.000349855	0.151408	18	57596410	GH	TRUE	reported	textfile	0.0425406	1.35e-06	VitB6	TRUE	reported	VitB6	textfile	2	TRUE
rs4752345	C	T	C	T	0.163605	6.05e-06	0.339644	NA	FALSE	FALSE	FALSE	GH	0.000291817	0.983464	10	121584676	GH	TRUE	reported	textfile	0.0358421	5e-06	VitB6	TRUE	reported	VitB6	textfile	2	TRUE
rs61854006	C	A	C	A	-0.426595	-0.000241035	0.0343732	NA	FALSE	FALSE	FALSE	GH	0.000710913	0.734573	10	90538657	GH	TRUE	reported	textfile	0.0934013	4.94e-06	VitB6	TRUE	reported	VitB6	textfile	2	TRUE
rs72783289	A	G	A	G	-0.200715	0.00062757	0.198744	NA	FALSE	FALSE	FALSE	GH	0.000347099	0.0706011	2	20398295	GH	TRUE	reported	textfile	0.041407	1.25e-06	VitB6	TRUE	reported	VitB6	textfile	2	TRUE
rs76679463	G	A	G	A	-0.548569	0.000314211	0.0196581	NA	FALSE	FALSE	FALSE	GH	0.000916066	0.731599	8	30483556	GH	TRUE	reported	textfile	0.121125	5.93e-06	VitB6	TRUE	reported	VitB6	textfile	2	TRUE
rs76727921	G	T	G	T	-0.952699	0.0019658	0.00728863	NA	FALSE	FALSE	FALSE	GH	0.00109842	0.0735108	19	21940268	GH	TRUE	reported	textfile	0.201557	2.28e-06	VitB6	TRUE	reported	VitB6	textfile	2	TRUE
rs77606869	C	T	C	T	-0.37916	-0.000148336	0.0658871	NA	FALSE	FALSE	FALSE	GH	0.000582225	0.798898	6	139327956	GH	TRUE	reported	textfile	0.0678115	2.25e-08	VitB6	TRUE	reported	VitB6	textfile	2	TRUE
rs78379644	C	G	C	G	0.264461	-0.000317762	0.0955924	NA	FALSE	TRUE	TRUE	GH	0.000481259	0.509081	7	107609039	GH	TRUE	reported	textfile	0.0581609	5.44e-06	VitB6	TRUE	reported	VitB6	textfile	2	FALSE
rs11041108	G	A	G	A	0.0838795	-3.33e-05	0.36516	NA	FALSE	FALSE	FALSE	GH	0.00028907	0.908277	11	6953858	GH	TRUE	reported	textfile	0.0189465	9.55e-06	Folate	TRUE	reported	Folate	textfile	2	TRUE
rs11193562	A	G	A	G	0.112089	-0.000567547	0.20965	NA	FALSE	FALSE	FALSE	GH	0.000344515	0.0994816	10	109374864	GH	TRUE	reported	textfile	0.0225675	6.81e-07	Folate	TRUE	reported	Folate	textfile	2	TRUE
rs116626031	T	C	T	C	0.39681	-0.00228776	0.0108369	NA	FALSE	FALSE	FALSE	GH	0.00136852	0.094583	12	46631352	GH	TRUE	reported	textfile	0.0893557	8.96e-06	Folate	TRUE	reported	Folate	textfile	2	TRUE
rs12434263	G	A	G	A	0.211457	-0.000469171	0.0390244	NA	FALSE	FALSE	FALSE	GH	0.000688072	0.495327	14	50864812	GH	TRUE	reported	textfile	0.0477283	9.4e-06	Folate	TRUE	reported	Folate	textfile	2	TRUE
rs17769357	G	A	G	A	0.139228	0.000603877	0.100217	NA	FALSE	FALSE	FALSE	GH	0.000463938	0.193043	14	72749103	GH	TRUE	reported	textfile	0.03046	4.86e-06	Folate	TRUE	reported	Folate	textfile	2	TRUE
rs218896	C	T	C	T	-0.092129	0.000340166	0.407893	NA	FALSE	FALSE	FALSE	GH	0.000283994	0.230999	8	90726598	GH	TRUE	reported	textfile	0.0187687	9.17e-07	Folate	TRUE	reported	Folate	textfile	2	TRUE
rs34999209	A	T	A	T	0.102706	-0.000272908	0.206303	NA	FALSE	TRUE	TRUE	GH	0.000344493	0.428243	10	88550747	GH	TRUE	reported	textfile	0.0228896	7.22e-06	Folate	TRUE	reported	Folate	textfile	2	FALSE
rs3751334	G	A	G	A	-0.126318	-0.000200307	0.137905	NA	FALSE	FALSE	FALSE	GH	0.000401407	0.617771	13	96086010	GH	TRUE	reported	textfile	0.0265671	1.99e-06	Folate	TRUE	reported	Folate	textfile	2	TRUE
rs3763752	C	G	C	G	0.128078	0.000236633	0.116779	NA	FALSE	TRUE	TRUE	GH	0.000447585	0.597022	10	123502150	GH	TRUE	reported	textfile	0.028715	8.18e-06	Folate	TRUE	reported	Folate	textfile	2	FALSE
rs6551595	T	A	T	A	0.11859	-3.09e-05	0.136029	NA	FALSE	TRUE	TRUE	GH	0.000396193	0.93792	4	61650706	GH	TRUE	reported	textfile	0.0268075	9.7e-06	Folate	TRUE	reported	Folate	textfile	2	FALSE
rs6668323	T	G	T	G	-0.0954251	-0.000460008	0.23517	NA	FALSE	FALSE	FALSE	GH	0.000330099	0.163457	1	85665325	GH	TRUE	reported	textfile	0.0215531	9.54e-06	Folate	TRUE	reported	Folate	textfile	2	TRUE
rs73170787	A	G	A	G	0.257156	-0.00114609	0.0273477	NA	FALSE	FALSE	FALSE	GH	0.00075374	0.128376	12	102031475	GH	TRUE	reported	textfile	0.0558717	4.17e-06	Folate	TRUE	reported	Folate	textfile	2	TRUE
rs78791299	C	T	C	T	0.228584	-0.000210801	0.0333278	NA	FALSE	FALSE	FALSE	GH	0.000745451	0.777343	5	55753537	GH	TRUE	reported	textfile	0.0513972	8.69e-06	Folate	TRUE	reported	Folate	textfile	2	TRUE
rs79882704	C	A	C	A	0.189377	0.000133863	0.0612381	NA	FALSE	FALSE	FALSE	GH	0.000549211	0.807435	12	84428753	GH	TRUE	reported	textfile	0.0387994	1.06e-06	Folate	TRUE	reported	Folate	textfile	2	TRUE
rs11167905	T	C	T	C	0.0804	-0.000722424	0.8545	NA	FALSE	FALSE	FALSE	GH	0.000385014	0.060608	5	144906846	GH	TRUE	reported	textfile	0.0164	9.83e-07	VitC	TRUE	reported	VitC	textfile	2	TRUE
rs13069990	T	C	T	C	-0.0506	0.000337567	0.3781	NA	FALSE	FALSE	FALSE	GH	0.000286359	0.23847	3	115620801	GH	TRUE	reported	textfile	0.011	4.44e-06	VitC	TRUE	reported	VitC	textfile	2	TRUE
rs13103690	T	G	T	G	-0.0474	-0.000198514	0.5359	NA	FALSE	FALSE	FALSE	GH	0.000279894	0.478172	4	9972778	GH	TRUE	reported	textfile	0.0104	5.2e-06	VitC	TRUE	reported	VitC	textfile	2	TRUE
rs2070006	T	C	T	C	0.0512	7.91e-05	0.3713	NA	FALSE	FALSE	FALSE	GH	0.000287101	0.782955	4	155513866	GH	TRUE	reported	textfile	0.0112	4.76e-06	VitC	TRUE	reported	VitC	textfile	2	TRUE
rs577596	A	G	A	G	-0.0567	0.000279038	0.3267	NA	FALSE	FALSE	FALSE	GH	0.000293111	0.341104	22	25931606	GH	TRUE	reported	textfile	0.0114	6.68e-07	VitC	TRUE	reported	VitC	textfile	2	TRUE
rs6713914	T	C	T	C	0.0593	0.000178402	0.5741	NA	FALSE	FALSE	FALSE	GH	0.00028012	0.524206	2	59523041	GH	TRUE	reported	textfile	0.0116	3.22e-07	VitC	TRUE	reported	VitC	textfile	2	TRUE
rs6826474	T	C	T	C	-0.1383	0.000369998	0.0393	NA	FALSE	FALSE	FALSE	GH	0.000868031	0.669926	4	96650120	GH	TRUE	reported	textfile	0.0288	1.56e-06	VitC	TRUE	reported	VitC	textfile	2	TRUE
rs6834631	T	G	T	G	0.1306	0.00170779	0.9596	NA	FALSE	FALSE	FALSE	GH	0.000676167	0.011548	4	122315665	GH	TRUE	reported	textfile	0.0267	1.03e-06	VitC	TRUE	reported	VitC	textfile	2	TRUE
rs7112460	T	C	T	C	0.1084	-0.000592531	0.0658	NA	FALSE	FALSE	FALSE	GH	0.00057102	0.299424	11	125751859	GH	TRUE	reported	textfile	0.0223	1.14e-06	VitC	TRUE	reported	VitC	textfile	2	TRUE
rs8057559	T	C	T	C	0.1395	0.000387653	0.0312	NA	FALSE	FALSE	FALSE	GH	0.000859194	0.651859	16	73317172	GH	TRUE	reported	textfile	0.0314	9.1e-06	VitC	TRUE	reported	VitC	textfile	2	TRUE
rs808686	A	G	A	G	0.0598	2.14e-05	0.6086	NA	FALSE	FALSE	FALSE	GH	0.000279187	0.938946	20	19717135	GH	TRUE	reported	textfile	0.0128	3.01e-06	VitC	TRUE	reported	VitC	textfile	2	TRUE
rs8105491	T	G	T	G	-0.0698	-0.000445514	0.154	NA	FALSE	FALSE	FALSE	GH	0.000388057	0.250943	19	20403988	GH	TRUE	reported	textfile	0.0148	2.3e-06	VitC	TRUE	reported	VitC	textfile	2	TRUE
rs9419004	C	G	C	G	-0.254	-0.000190528	0.186	NA	FALSE	TRUE	TRUE	GH	0.00031209	0.541538	10	134914522	GH	TRUE	reported	textfile	0.0563	6.53e-06	VitC	TRUE	reported	VitC	textfile	2	FALSE
rs9606290	A	G	A	G	0.159	-0.000195108	0.241	NA	FALSE	FALSE	FALSE	GH	0.000321784	0.544295	22	20218237	GH	TRUE	reported	textfile	0.0352	6.32e-06	VitC	TRUE	reported	VitC	textfile	2	TRUE
rs114328071	A	G	A	G	-0.255296	-0.000834555	0.0203413	NA	FALSE	FALSE	FALSE	GH	0.00102934	0.4175	3	111848101	GH	TRUE	reported	textfile	0.0551812	3.72e-06	Nicotinamide	TRUE	reported	Nicotinamide	textfile	2	TRUE
rs117596898	C	A	C	A	-0.294998	-0.00030804	0.0198014	NA	FALSE	FALSE	FALSE	GH	0.00107662	0.774788	20	37579655	GH	TRUE	reported	textfile	0.0556199	1.13e-07	Nicotinamide	TRUE	reported	Nicotinamide	textfile	2	TRUE
rs117948711	C	A	C	A	-0.205743	0.000449868	0.0296741	NA	FALSE	FALSE	FALSE	GH	0.000777782	0.562996	15	53031768	GH	TRUE	reported	textfile	0.0456293	6.51e-06	Nicotinamide	TRUE	reported	Nicotinamide	textfile	2	TRUE
rs12353979	G	A	G	A	0.109412	-0.000319095	0.123252	NA	FALSE	FALSE	FALSE	GH	0.000421833	0.44938	1	30063989	GH	TRUE	reported	textfile	0.023984	5.07e-06	Nicotinamide	TRUE	reported	Nicotinamide	textfile	2	TRUE
rs1283687	G	A	G	A	-0.0908705	0.000182843	0.178244	NA	FALSE	FALSE	FALSE	GH	0.000355296	0.606819	8	108416439	GH	TRUE	reported	textfile	0.020225	7.02e-06	Nicotinamide	TRUE	reported	Nicotinamide	textfile	2	TRUE
rs145168145	T	G	T	G	0.413821	-1.7e-05	0.00697732	NA	FALSE	FALSE	FALSE	GH	0.00163505	0.991697	19	39858553	GH	TRUE	reported	textfile	0.093591	9.8e-06	Nicotinamide	TRUE	reported	Nicotinamide	textfile	2	TRUE
rs148244996	T	A	T	A	0.378517	-0.000666083	0.00859298	NA	FALSE	TRUE	TRUE	GH	0.00142378	0.639908	1	197707465	GH	TRUE	reported	textfile	0.0841454	6.85e-06	Nicotinamide	TRUE	reported	Nicotinamide	textfile	2	FALSE
rs4132577	G	C	G	C	0.0722496	0.000705713	0.453916	NA	FALSE	TRUE	TRUE	GH	0.000279557	0.0115906	3	94891307	GH	TRUE	reported	textfile	0.0154464	2.9e-06	Nicotinamide	TRUE	reported	Nicotinamide	textfile	2	FALSE
rs4665924	C	T	C	T	0.0823826	-5.46e-05	0.378265	NA	FALSE	FALSE	FALSE	GH	0.000289302	0.850356	2	27139305	GH	TRUE	reported	textfile	0.0160757	2.98e-07	Nicotinamide	TRUE	reported	Nicotinamide	textfile	2	TRUE
rs4888987	C	G	C	G	-0.102569	0.000176453	0.135559	NA	FALSE	TRUE	TRUE	GH	0.000409916	0.666859	16	79519829	GH	TRUE	reported	textfile	0.0224792	5.05e-06	Nicotinamide	TRUE	reported	Nicotinamide	textfile	2	FALSE
rs56234300	G	T	G	T	0.171361	-0.00102829	0.0445887	NA	FALSE	FALSE	FALSE	GH	0.000639668	0.107937	20	40025253	GH	TRUE	reported	textfile	0.0373122	4.38e-06	Nicotinamide	TRUE	reported	Nicotinamide	textfile	2	TRUE
rs56801126	T	G	T	G	0.110952	0.000240051	0.112339	NA	FALSE	FALSE	FALSE	GH	0.000439204	0.584682	16	5549751	GH	TRUE	reported	textfile	0.0247166	7.16e-06	Nicotinamide	TRUE	reported	Nicotinamide	textfile	2	TRUE
rs579090	A	T	A	T	-0.233213	-0.00177232	0.0229008	NA	FALSE	TRUE	TRUE	GH	0.000847445	0.0364958	7	54796452	GH	TRUE	reported	textfile	0.0516028	6.2e-06	Nicotinamide	TRUE	reported	Nicotinamide	textfile	2	FALSE
rs67524001	T	C	T	C	0.0807149	-2.07e-05	0.322229	NA	FALSE	FALSE	FALSE	GH	0.000298907	0.944692	2	236069907	GH	TRUE	reported	textfile	0.0166249	1.2e-06	Nicotinamide	TRUE	reported	Nicotinamide	textfile	2	TRUE
rs6798308	C	T	C	T	-0.0705107	0.000343743	0.570194	NA	FALSE	FALSE	FALSE	GH	0.000285758	0.22901	3	161895309	GH	TRUE	reported	textfile	0.015621	6.37e-06	Nicotinamide	TRUE	reported	Nicotinamide	textfile	2	TRUE
rs6835705	A	G	A	G	0.197354	0.000502173	0.0333045	NA	FALSE	FALSE	FALSE	GH	0.000858904	0.558772	4	15738370	GH	TRUE	reported	textfile	0.0432485	5.04e-06	Nicotinamide	TRUE	reported	Nicotinamide	textfile	2	TRUE
rs6887037	A	T	A	T	0.079635	-0.000215667	0.474337	NA	FALSE	TRUE	TRUE	GH	0.000284136	0.447836	5	174219089	GH	TRUE	reported	textfile	0.0160282	6.75e-07	Nicotinamide	TRUE	reported	Nicotinamide	textfile	2	FALSE
rs722585	A	G	A	G	0.0804135	0.000322538	0.294125	NA	FALSE	FALSE	FALSE	GH	0.000308905	0.296425	6	1775863	GH	TRUE	reported	textfile	0.0171178	2.63e-06	Nicotinamide	TRUE	reported	Nicotinamide	textfile	2	TRUE
rs72686880	C	T	C	T	-0.0972767	-0.000300072	0.155428	NA	FALSE	FALSE	FALSE	GH	0.000382065	0.432222	9	18390837	GH	TRUE	reported	textfile	0.0211281	4.14e-06	Nicotinamide	TRUE	reported	Nicotinamide	textfile	2	TRUE
rs72795906	A	G	A	G	0.0922294	0.000153807	0.175726	NA	FALSE	FALSE	FALSE	GH	0.000366504	0.674734	16	29014049	GH	TRUE	reported	textfile	0.0206275	7.78e-06	Nicotinamide	TRUE	reported	Nicotinamide	textfile	2	TRUE
rs75799357	T	G	T	G	0.144469	0.00195047	0.0641944	NA	FALSE	FALSE	FALSE	GH	0.000565502	0.000562582	16	50267053	GH	TRUE	reported	textfile	0.0318563	5.76e-06	Nicotinamide	TRUE	reported	Nicotinamide	textfile	2	TRUE
rs76072284	T	C	T	C	0.213359	0.000460264	0.0274691	NA	FALSE	FALSE	FALSE	GH	0.000860966	0.592934	8	125151231	GH	TRUE	reported	textfile	0.0466437	4.78e-06	Nicotinamide	TRUE	reported	Nicotinamide	textfile	2	TRUE
rs7657217	T	C	T	C	-0.0997855	-0.00057202	0.154206	NA	FALSE	FALSE	FALSE	GH	0.000381228	0.133495	4	169761705	GH	TRUE	reported	textfile	0.0218101	4.76e-06	Nicotinamide	TRUE	reported	Nicotinamide	textfile	2	TRUE
rs76965804	A	C	A	C	0.133879	0.000127509	0.0787152	NA	FALSE	FALSE	FALSE	GH	0.000509361	0.802332	5	110544791	GH	TRUE	reported	textfile	0.0289552	3.77e-06	Nicotinamide	TRUE	reported	Nicotinamide	textfile	2	TRUE
rs79366070	A	G	A	G	0.240407	0.000795461	0.0245153	NA	FALSE	FALSE	FALSE	GH	0.000984437	0.41907	2	159277518	GH	TRUE	reported	textfile	0.0496939	1.31e-06	Nicotinamide	TRUE	reported	Nicotinamide	textfile	2	TRUE
rs9373605	A	G	A	G	0.122538	2.4e-06	0.109118	NA	FALSE	FALSE	FALSE	GH	0.000462083	0.995864	6	101659322	GH	TRUE	reported	textfile	0.0249828	9.35e-07	Nicotinamide	TRUE	reported	Nicotinamide	textfile	2	TRUE
rs115031793	A	G	A	G	-0.0656975	-0.00130155	0.0446973	NA	FALSE	FALSE	FALSE	GH	0.000690971	0.0596131	1	182656514	GH	TRUE	reported	textfile	0.0115968	1.47e-08	Calcium	TRUE	reported	Calcium	textfile	2	TRUE
rs139974673	C	T	C	T	0.0849558	-0.000963195	0.0275203	NA	FALSE	FALSE	FALSE	GH	0.000894344	0.281488	15	44027885	GH	TRUE	reported	textfile	0.0146891	7.31e-09	Calcium	TRUE	reported	Calcium	textfile	2	TRUE
rs1728918	A	G	A	G	0.0325595	-0.000199929	0.286674	NA	FALSE	FALSE	FALSE	GH	0.000314427	0.524874	2	27635463	GH	TRUE	reported	textfile	0.00532682	9.82e-10	Calcium	TRUE	reported	Calcium	textfile	2	TRUE
rs17884869	A	G	A	G	-0.101815	-0.000386265	0.0266034	NA	FALSE	FALSE	FALSE	GH	0.000895365	0.666174	12	123519112	GH	TRUE	reported	textfile	0.0149631	1.01e-11	Calcium	TRUE	reported	Calcium	textfile	2	TRUE
rs192289824	T	C	T	C	-0.114952	2.55e-06	0.0137111	NA	FALSE	FALSE	FALSE	GH	0.000961215	0.997886	12	29752770	GH	TRUE	reported	textfile	0.0208072	3.3e-08	Calcium	TRUE	reported	Calcium	textfile	2	TRUE
rs3746069	T	C	T	C	-0.0389967	0.000220558	0.185986	NA	FALSE	FALSE	FALSE	GH	0.000354728	0.534096	19	3114864	GH	TRUE	reported	textfile	0.00618563	2.89e-10	Calcium	TRUE	reported	Calcium	textfile	2	TRUE
rs73186030	T	C	T	C	0.143854	5.36e-05	0.136014	NA	FALSE	FALSE	FALSE	GH	0.000418203	0.898104	3	122013465	GH	TRUE	reported	textfile	0.00702398	3.21e-93	Calcium	TRUE	reported	Calcium	textfile	2	TRUE
rs838717	G	A	G	A	0.0372776	-0.000139594	0.427599	NA	FALSE	FALSE	FALSE	GH	0.000281819	0.620366	2	234296444	GH	TRUE	reported	textfile	0.00487446	2.05e-14	Calcium	TRUE	reported	Calcium	textfile	2	TRUE
rs968470	C	T	C	T	-0.0280814	-0.000171542	0.390747	NA	FALSE	FALSE	FALSE	GH	0.000286476	0.549306	2	97423626	GH	TRUE	reported	textfile	0.00494716	1.38e-08	Calcium	TRUE	reported	Calcium	textfile	2	TRUE
rs12794714	A	G	A	G	-0.125969	-0.000690514	0.440725	NA	FALSE	FALSE	FALSE	GH	0.000282375	0.0144708	11	14913575	GH	TRUE	reported	textfile	0.00975472	3.77e-38	VitD	TRUE	reported	VitD	textfile	2	TRUE
rs1352846	G	A	G	A	-0.152831	0.000275413	0.283393	NA	FALSE	FALSE	FALSE	GH	0.000306603	0.369041	4	72617775	GH	TRUE	reported	textfile	0.0107149	3.7e-46	VitD	TRUE	reported	VitD	textfile	2	TRUE
rs2413450	T	C	T	C	-0.120034	0.000109755	0.469798	NA	FALSE	FALSE	FALSE	GH	0.000279139	0.694179	22	37470224	GH	TRUE	reported	textfile	0.0109597	6.48e-28	iron	TRUE	reported	iron	textfile	2	TRUE
rs2066981	G	A	G	A	-0.0604798	9.24e-06	0.461096	NA	FALSE	FALSE	FALSE	GH	0.000279309	0.973611	1	155172379	GH	TRUE	reported	textfile	0.00901249	1.94e-11	Magnesium	TRUE	reported	Magnesium	textfile	2	TRUE
rs7894336	C	T	C	T	0.0538858	0.000253042	0.467184	NA	FALSE	FALSE	FALSE	GH	0.000279001	0.36443	10	8026609	GH	TRUE	reported	textfile	0.00900319	2.16e-09	Magnesium	TRUE	reported	Magnesium	textfile	2	TRUE
rs631106	A	C	A	C	-0.0956491	-0.000196094	0.336291	NA	FALSE	FALSE	FALSE	GH	0.000292353	0.502384	1	62901807	GH	TRUE	reported	textfile	0.0162684	4.12e-09	VitE	TRUE	reported	VitE	textfile	2	TRUE
rs1131603	C	T	C	T	0.132425	0.000617273	0.0461479	NA	FALSE	FALSE	FALSE	GH	0.000673454	0.359365	22	31018975	GH	TRUE	reported	textfile	0.024152	4.18e-08	Vit B12	TRUE	reported	Vit B12	textfile	2	TRUE
rs12780845	G	A	G	A	0.0661161	0.000203087	0.316732	NA	FALSE	FALSE	FALSE	GH	0.000301184	0.500123	10	17223244	GH	TRUE	reported	textfile	0.0107485	7.69e-10	Vit B12	TRUE	reported	Vit B12	textfile	2	TRUE
rs1801222	A	G	A	G	-0.0900052	-0.000153713	0.355834	NA	FALSE	FALSE	FALSE	GH	0.000287777	0.593244	10	17156151	GH	TRUE	reported	textfile	0.0104162	5.58e-18	Vit B12	TRUE	reported	Vit B12	textfile	2	TRUE
rs4458686	C	T	C	T	-0.0695189	2.17e-06	0.373049	NA	FALSE	FALSE	FALSE	GH	0.000288285	0.994004	6	49406925	GH	TRUE	reported	textfile	0.0103917	2.23e-11	Vit B12	TRUE	reported	Vit B12	textfile	2	TRUE
rs526934	G	A	G	A	-0.0840048	-3.89e-05	0.27799	NA	FALSE	FALSE	FALSE	GH	0.000312111	0.900838	11	59633493	GH	TRUE	reported	textfile	0.0112166	6.92e-14	Vit B12	TRUE	reported	Vit B12	textfile	2	TRUE
rs1175550	G	A	G	A	0.198	0.000128483	0.22	NA	FALSE	FALSE	FALSE	GH	0.00033553	0.701775	1	3691528	GH	TRUE	reported	textfile	0.032	2.51e-10	Copper	TRUE	reported	Copper	textfile	2	TRUE
rs2769264	G	T	G	T	0.313	0.000477964	0.16	NA	FALSE	FALSE	FALSE	GH	0.000358628	0.182613	1	151344741	GH	TRUE	reported	textfile	0.034	1.49e-20	Copper	TRUE	reported	Copper	textfile	2	TRUE
rs117714710	C	T	C	T	-0.257928	-0.000298098	0.0876574	NA	FALSE	FALSE	FALSE	GH	0.000479138	0.533841	15	22975510	GH	TRUE	reported	textfile	0.0581241	9.1e-06	Vit A	TRUE	reported	Vit A	textfile	2	TRUE
rs11786526	A	C	A	C	0.184591	0.000323693	0.196909	NA	FALSE	FALSE	FALSE	GH	0.000358581	0.366683	8	88043829	GH	TRUE	reported	textfile	0.0410659	6.96e-06	Vit A	TRUE	reported	Vit A	textfile	2	TRUE
rs137884374	A	G	A	G	-0.737235	-0.000139881	0.0108531	NA	FALSE	FALSE	FALSE	GH	0.00140432	0.920656	13	106730039	GH	TRUE	reported	textfile	0.160503	4.36e-06	Vit A	TRUE	reported	Vit A	textfile	2	TRUE
rs192203538	T	C	T	C	1.01189	0.000919687	0.00557809	NA	FALSE	FALSE	FALSE	GH	0.00149721	0.539038	9	118295234	GH	TRUE	reported	textfile	0.223221	5.81e-06	Vit A	TRUE	reported	Vit A	textfile	2	TRUE
rs1990351	A	G	A	G	0.151574	0.000297313	0.465595	NA	FALSE	FALSE	FALSE	GH	0.00028234	0.292328	7	67619952	GH	TRUE	reported	textfile	0.0328262	3.88e-06	Vit A	TRUE	reported	Vit A	textfile	2	TRUE
rs34129891	C	T	C	T	-0.237781	0.000139848	0.137166	NA	FALSE	FALSE	FALSE	GH	0.000393074	0.722006	15	77481210	GH	TRUE	reported	textfile	0.0487836	1.09e-06	Vit A	TRUE	reported	Vit A	textfile	2	TRUE
rs4241758	A	T	A	T	-0.343611	-0.00102105	0.0540877	NA	FALSE	TRUE	TRUE	GH	0.00067415	0.129883	4	183798828	GH	TRUE	reported	textfile	0.0733151	2.78e-06	Vit A	TRUE	reported	Vit A	textfile	2	FALSE
rs4687301	T	C	T	C	-0.200354	-0.000486184	0.163677	NA	FALSE	FALSE	FALSE	GH	0.000383606	0.205012	3	191968466	GH	TRUE	reported	textfile	0.0436829	4.51e-06	Vit A	TRUE	reported	Vit A	textfile	2	TRUE
rs4724701	A	G	A	G	-0.150161	0.000300965	0.455112	NA	FALSE	FALSE	FALSE	GH	0.000280013	0.282455	7	5528883	GH	TRUE	reported	textfile	0.033331	6.63e-06	Vit A	TRUE	reported	Vit A	textfile	2	TRUE
rs738409	G	C	G	C	-0.180401	-1.72e-05	0.255982	NA	FALSE	TRUE	TRUE	GH	0.000338051	0.959386	22	44324727	GH	TRUE	reported	textfile	0.0366115	8.33e-07	Vit A	TRUE	reported	Vit A	textfile	2	FALSE
rs75172784	T	C	T	C	-0.882392	0.000544743	0.00723553	NA	FALSE	FALSE	FALSE	GH	0.00191502	0.77606	13	95611986	GH	TRUE	reported	textfile	0.188207	2.75e-06	Vit A	TRUE	reported	Vit A	textfile	2	TRUE
rs77018215	T	G	T	G	-0.410647	-0.000442845	0.0330993	NA	FALSE	FALSE	FALSE	GH	0.000763093	0.561694	15	50366486	GH	TRUE	reported	textfile	0.0923088	8.64e-06	Vit A	TRUE	reported	Vit A	textfile	2	TRUE
rs78564028	A	C	A	C	-0.436931	0.000358003	0.028909	NA	FALSE	FALSE	FALSE	GH	0.000751673	0.633879	12	76355868	GH	TRUE	reported	textfile	0.0973722	7.22e-06	Vit A	TRUE	reported	Vit A	textfile	2	TRUE
rs1532423	A	G	A	G	0.178	-0.000426835	0.37	NA	FALSE	FALSE	FALSE	GH	0.000281371	0.129273	8	86268313	GH	TRUE	reported	textfile	0.026	6.4e-12	Zinc	TRUE	reported	Zinc	textfile	2	TRUE
rs2120019	C	T	C	T	-0.287	-0.000401683	0.79	NA	FALSE	FALSE	FALSE	GH	0.000356574	0.259952	15	75334184	GH	TRUE	reported	textfile	0.033	1.55e-18	Zinc	TRUE	reported	Zinc	textfile	2	TRUE
rs1697421	A	G	A	G	0.05	0.000207329	0.49	NA	FALSE	FALSE	FALSE	GH	0.000279727	0.458583	1	21823292	GH	TRUE	reported	textfile	0.005	3.47e-16	Phosphorus	TRUE	reported	Phosphorus	textfile	2	TRUE
rs17265703	A	G	A	G	0.036	0.000113725	0.85	NA	FALSE	FALSE	FALSE	GH	0.000398017	0.775087	3	122048644	GH	TRUE	reported	textfile	0.006	6.24e-08	Phosphorus	TRUE	reported	Phosphorus	textfile	2	TRUE
rs2970818	A	T	A	T	0.047	-2.08e-05	0.09	NA	FALSE	TRUE	TRUE	GH	0.000457829	0.963719	12	4606168	GH	TRUE	reported	textfile	0.008	4.04e-08	Phosphorus	TRUE	reported	Phosphorus	textfile	2	FALSE
rs9469578	C	T	C	T	0.059	-0.000555419	0.92	NA	FALSE	FALSE	FALSE	GH	0.000545358	0.308466	6	33706479	GH	TRUE	reported	textfile	0.009	5.15e-10	Phosphorus	TRUE	reported	Phosphorus	textfile	2	TRUE
rs947583	C	T	C	T	0.035	9.89e-06	0.29	NA	FALSE	FALSE	FALSE	GH	0.000311486	0.974682	6	136133659	GH	TRUE	reported	textfile	0.005	2.19e-09	Phosphorus	TRUE	reported	Phosphorus	textfile	2	TRUE
rs1025321	A	G	A	G	0.203714	2.44e-05	0.191804	NA	FALSE	FALSE	FALSE	SA	0.000310101	0.937199	16	77419661	SA	TRUE	reported	textfile	0.0422857	1.45e-06	VitB6	TRUE	reported	VitB6	textfile	2	TRUE
rs11029725	T	C	T	C	-0.468284	3.34e-06	0.0288517	NA	FALSE	FALSE	FALSE	SA	0.000703243	0.996205	11	26849546	SA	TRUE	reported	textfile	0.100962	3.51e-06	VitB6	TRUE	reported	VitB6	textfile	2	TRUE
rs112821499	C	T	C	T	-0.545187	0.0012927	0.0193402	NA	FALSE	FALSE	FALSE	SA	0.00103253	0.210581	13	46798806	SA	TRUE	reported	textfile	0.120174	5.72e-06	VitB6	TRUE	reported	VitB6	textfile	2	TRUE
rs117119913	T	A	T	A	-0.518499	-0.000432656	0.0236584	NA	FALSE	TRUE	TRUE	SA	0.000726596	0.551539	7	125236562	SA	TRUE	reported	textfile	0.111792	3.52e-06	VitB6	TRUE	reported	VitB6	textfile	2	FALSE
rs12555011	C	G	C	G	-0.489085	-0.000212708	0.0301479	NA	FALSE	TRUE	TRUE	SA	0.000702454	0.762038	9	21681890	SA	TRUE	reported	textfile	0.0982158	6.37e-07	VitB6	TRUE	reported	VitB6	textfile	2	FALSE
rs144709408	T	A	T	A	-0.787817	0.00151255	0.0103866	NA	FALSE	TRUE	TRUE	SA	0.00108272	0.162421	3	136875916	SA	TRUE	reported	textfile	0.168518	2.94e-06	VitB6	TRUE	reported	VitB6	textfile	2	FALSE
rs150083605	C	T	C	T	-0.918746	-0.000313113	0.00881684	NA	FALSE	FALSE	FALSE	SA	0.00131217	0.811399	19	31804834	SA	TRUE	reported	textfile	0.181112	3.92e-07	VitB6	TRUE	reported	VitB6	textfile	2	TRUE
rs188695391	A	G	A	G	-0.765526	-0.000196105	0.0110145	NA	FALSE	FALSE	FALSE	SA	0.00102892	0.848845	11	65718255	SA	TRUE	reported	textfile	0.164133	3.1e-06	VitB6	TRUE	reported	VitB6	textfile	2	TRUE
rs2072239	A	G	A	G	0.174798	0.000530211	0.242156	NA	FALSE	FALSE	FALSE	SA	0.000285181	0.0629991	5	135392507	SA	TRUE	reported	textfile	0.0392119	8.28e-06	VitB6	TRUE	reported	VitB6	textfile	2	TRUE
rs2501945	A	G	A	G	-0.615503	0.000419901	0.016055	NA	FALSE	FALSE	FALSE	SA	0.00100985	0.677553	9	79143059	SA	TRUE	reported	textfile	0.135956	5.98e-06	VitB6	TRUE	reported	VitB6	textfile	2	TRUE
rs28688194	A	C	A	C	0.205581	0.000552027	0.195826	NA	FALSE	FALSE	FALSE	SA	0.000308241	0.0733124	18	57596410	SA	TRUE	reported	textfile	0.0425406	1.35e-06	VitB6	TRUE	reported	VitB6	textfile	2	TRUE
rs4752345	C	T	C	T	0.163605	-6.71e-05	0.339644	NA	FALSE	FALSE	FALSE	SA	0.00025711	0.794049	10	121584676	SA	TRUE	reported	textfile	0.0358421	5e-06	VitB6	TRUE	reported	VitB6	textfile	2	TRUE
rs61854006	C	A	C	A	-0.426595	-0.000352257	0.0343732	NA	FALSE	FALSE	FALSE	SA	0.000626372	0.57386	10	90538657	SA	TRUE	reported	textfile	0.0934013	4.94e-06	VitB6	TRUE	reported	VitB6	textfile	2	TRUE
rs72783289	A	G	A	G	-0.200715	-0.000122639	0.198744	NA	FALSE	FALSE	FALSE	SA	0.0003058	0.688388	2	20398295	SA	TRUE	reported	textfile	0.041407	1.25e-06	VitB6	TRUE	reported	VitB6	textfile	2	TRUE
rs76679463	G	A	G	A	-0.548569	3.3e-05	0.0196581	NA	FALSE	FALSE	FALSE	SA	0.00080707	0.967406	8	30483556	SA	TRUE	reported	textfile	0.121125	5.93e-06	VitB6	TRUE	reported	VitB6	textfile	2	TRUE
rs76727921	G	T	G	T	-0.952699	0.000374079	0.00728863	NA	FALSE	FALSE	FALSE	SA	0.000967763	0.699097	19	21940268	SA	TRUE	reported	textfile	0.201557	2.28e-06	VitB6	TRUE	reported	VitB6	textfile	2	TRUE
rs77606869	C	T	C	T	-0.37916	-0.000146726	0.0658871	NA	FALSE	FALSE	FALSE	SA	0.000512948	0.774843	6	139327956	SA	TRUE	reported	textfile	0.0678115	2.25e-08	VitB6	TRUE	reported	VitB6	textfile	2	TRUE
rs78379644	C	G	C	G	0.264461	0.000242777	0.0955924	NA	FALSE	TRUE	TRUE	SA	0.000424029	0.566952	7	107609039	SA	TRUE	reported	textfile	0.0581609	5.44e-06	VitB6	TRUE	reported	VitB6	textfile	2	FALSE
rs11041108	G	A	G	A	0.0838795	-0.000255164	0.36516	NA	FALSE	FALSE	FALSE	SA	0.000254684	0.316401	11	6953858	SA	TRUE	reported	textfile	0.0189465	9.55e-06	Folate	TRUE	reported	Folate	textfile	2	TRUE
rs11193562	A	G	A	G	0.112089	-0.000496799	0.20965	NA	FALSE	FALSE	FALSE	SA	0.000303542	0.1017	10	109374864	SA	TRUE	reported	textfile	0.0225675	6.81e-07	Folate	TRUE	reported	Folate	textfile	2	TRUE
rs116626031	T	C	T	C	0.39681	0.000200998	0.0108369	NA	FALSE	FALSE	FALSE	SA	0.00120562	0.867592	12	46631352	SA	TRUE	reported	textfile	0.0893557	8.96e-06	Folate	TRUE	reported	Folate	textfile	2	TRUE
rs12434263	G	A	G	A	0.211457	-0.000527498	0.0390244	NA	FALSE	FALSE	FALSE	SA	0.000606263	0.384256	14	50864812	SA	TRUE	reported	textfile	0.0477283	9.4e-06	Folate	TRUE	reported	Folate	textfile	2	TRUE
rs17769357	G	A	G	A	0.139228	-8.1e-05	0.100217	NA	FALSE	FALSE	FALSE	SA	0.000408768	0.842942	14	72749103	SA	TRUE	reported	textfile	0.03046	4.86e-06	Folate	TRUE	reported	Folate	textfile	2	TRUE
rs218896	C	T	C	T	-0.092129	2.88e-05	0.407893	NA	FALSE	FALSE	FALSE	SA	0.000250212	0.90832	8	90726598	SA	TRUE	reported	textfile	0.0187687	9.17e-07	Folate	TRUE	reported	Folate	textfile	2	TRUE
rs34999209	A	T	A	T	0.102706	0.000231558	0.206303	NA	FALSE	TRUE	TRUE	SA	0.000303519	0.445518	10	88550747	SA	TRUE	reported	textfile	0.0228896	7.22e-06	Folate	TRUE	reported	Folate	textfile	2	FALSE
rs3751334	G	A	G	A	-0.126318	-0.000532792	0.137905	NA	FALSE	FALSE	FALSE	SA	0.000353663	0.131941	13	96086010	SA	TRUE	reported	textfile	0.0265671	1.99e-06	Folate	TRUE	reported	Folate	textfile	2	TRUE
rs3763752	C	G	C	G	0.128078	-0.00034555	0.116779	NA	FALSE	TRUE	TRUE	SA	0.000394348	0.380891	10	123502150	SA	TRUE	reported	textfile	0.028715	8.18e-06	Folate	TRUE	reported	Folate	textfile	2	FALSE
rs6551595	T	A	T	A	0.11859	-0.000336508	0.136029	NA	FALSE	TRUE	TRUE	SA	0.000349069	0.335038	4	61650706	SA	TRUE	reported	textfile	0.0268075	9.7e-06	Folate	TRUE	reported	Folate	textfile	2	FALSE
rs6668323	T	G	T	G	-0.0954251	-0.000172477	0.23517	NA	FALSE	FALSE	FALSE	SA	0.000290836	0.553157	1	85665325	SA	TRUE	reported	textfile	0.0215531	9.54e-06	Folate	TRUE	reported	Folate	textfile	2	TRUE
rs73170787	A	G	A	G	0.257156	0.00103988	0.0273477	NA	FALSE	FALSE	FALSE	SA	0.000664102	0.117387	12	102031475	SA	TRUE	reported	textfile	0.0558717	4.17e-06	Folate	TRUE	reported	Folate	textfile	2	TRUE
rs78791299	C	T	C	T	0.228584	0.00103236	0.0333278	NA	FALSE	FALSE	FALSE	SA	0.000656795	0.115997	5	55753537	SA	TRUE	reported	textfile	0.0513972	8.69e-06	Folate	TRUE	reported	Folate	textfile	2	TRUE
rs79882704	C	A	C	A	0.189377	0.000420866	0.0612381	NA	FALSE	FALSE	FALSE	SA	0.000483883	0.384428	12	84428753	SA	TRUE	reported	textfile	0.0387994	1.06e-06	Folate	TRUE	reported	Folate	textfile	2	TRUE
rs11167905	T	C	T	C	0.0804	-0.000460383	0.8545	NA	FALSE	FALSE	FALSE	SA	0.000339229	0.174736	5	144906846	SA	TRUE	reported	textfile	0.0164	9.83e-07	VitC	TRUE	reported	VitC	textfile	2	TRUE
rs13069990	T	C	T	C	-0.0506	-0.000267375	0.3781	NA	FALSE	FALSE	FALSE	SA	0.000252299	0.289259	3	115620801	SA	TRUE	reported	textfile	0.011	4.44e-06	VitC	TRUE	reported	VitC	textfile	2	TRUE
rs13103690	T	G	T	G	-0.0474	6.91e-05	0.5359	NA	FALSE	FALSE	FALSE	SA	0.000246607	0.779459	4	9972778	SA	TRUE	reported	textfile	0.0104	5.2e-06	VitC	TRUE	reported	VitC	textfile	2	TRUE
rs2070006	T	C	T	C	0.0512	3.99e-06	0.3713	NA	FALSE	FALSE	FALSE	SA	0.000252957	0.987412	4	155513866	SA	TRUE	reported	textfile	0.0112	4.76e-06	VitC	TRUE	reported	VitC	textfile	2	TRUE
rs577596	A	G	A	G	-0.0567	-0.000167558	0.3267	NA	FALSE	FALSE	FALSE	SA	0.000258243	0.516444	22	25931606	SA	TRUE	reported	textfile	0.0114	6.68e-07	VitC	TRUE	reported	VitC	textfile	2	TRUE
rs6713914	T	C	T	C	0.0593	0.000271632	0.5741	NA	FALSE	FALSE	FALSE	SA	0.000246802	0.271069	2	59523041	SA	TRUE	reported	textfile	0.0116	3.22e-07	VitC	TRUE	reported	VitC	textfile	2	TRUE
rs6826474	T	C	T	C	-0.1383	-0.00127364	0.0393	NA	FALSE	FALSE	FALSE	SA	0.000764822	0.0958593	4	96650120	SA	TRUE	reported	textfile	0.0288	1.56e-06	VitC	TRUE	reported	VitC	textfile	2	TRUE
rs6834631	T	G	T	G	0.1306	0.000159069	0.9596	NA	FALSE	FALSE	FALSE	SA	0.000595738	0.789461	4	122315665	SA	TRUE	reported	textfile	0.0267	1.03e-06	VitC	TRUE	reported	VitC	textfile	2	TRUE
rs7112460	T	C	T	C	0.1084	7.56e-05	0.0658	NA	FALSE	FALSE	FALSE	SA	0.00050312	0.880629	11	125751859	SA	TRUE	reported	textfile	0.0223	1.14e-06	VitC	TRUE	reported	VitC	textfile	2	TRUE
rs8057559	T	C	T	C	0.1395	-0.000446964	0.0312	NA	FALSE	FALSE	FALSE	SA	0.000757041	0.554916	16	73317172	SA	TRUE	reported	textfile	0.0314	9.1e-06	VitC	TRUE	reported	VitC	textfile	2	TRUE
rs808686	A	G	A	G	0.0598	-0.000218046	0.6086	NA	FALSE	FALSE	FALSE	SA	0.000245986	0.375394	20	19717135	SA	TRUE	reported	textfile	0.0128	3.01e-06	VitC	TRUE	reported	VitC	textfile	2	TRUE
rs8105491	T	G	T	G	-0.0698	-0.000466857	0.154	NA	FALSE	FALSE	FALSE	SA	0.000341906	0.172111	19	20403988	SA	TRUE	reported	textfile	0.0148	2.3e-06	VitC	TRUE	reported	VitC	textfile	2	TRUE
rs9419004	C	G	C	G	-0.254	-1.74e-05	0.186	NA	FALSE	TRUE	TRUE	SA	0.00027496	0.949642	10	134914522	SA	TRUE	reported	textfile	0.0563	6.53e-06	VitC	TRUE	reported	VitC	textfile	2	FALSE
rs9606290	A	G	A	G	0.159	-7.8e-05	0.241	NA	FALSE	FALSE	FALSE	SA	0.000283505	0.783134	22	20218237	SA	TRUE	reported	textfile	0.0352	6.32e-06	VitC	TRUE	reported	VitC	textfile	2	TRUE
rs114328071	A	G	A	G	-0.255296	7.29e-05	0.0203413	NA	FALSE	FALSE	FALSE	SA	0.00090696	0.935942	3	111848101	SA	TRUE	reported	textfile	0.0551812	3.72e-06	Nicotinamide	TRUE	reported	Nicotinamide	textfile	2	TRUE
rs117596898	C	A	C	A	-0.294998	-0.00103496	0.0198014	NA	FALSE	FALSE	FALSE	SA	0.000948548	0.27523	20	37579655	SA	TRUE	reported	textfile	0.0556199	1.13e-07	Nicotinamide	TRUE	reported	Nicotinamide	textfile	2	TRUE
rs117948711	C	A	C	A	-0.205743	-0.000457806	0.0296741	NA	FALSE	FALSE	FALSE	SA	0.000685284	0.5041	15	53031768	SA	TRUE	reported	textfile	0.0456293	6.51e-06	Nicotinamide	TRUE	reported	Nicotinamide	textfile	2	TRUE
rs12353979	G	A	G	A	0.109412	0.000100537	0.123252	NA	FALSE	FALSE	FALSE	SA	0.000371662	0.786771	1	30063989	SA	TRUE	reported	textfile	0.023984	5.07e-06	Nicotinamide	TRUE	reported	Nicotinamide	textfile	2	TRUE
rs1283687	G	A	G	A	-0.0908705	0.000139871	0.178244	NA	FALSE	FALSE	FALSE	SA	0.000313031	0.655001	8	108416439	SA	TRUE	reported	textfile	0.020225	7.02e-06	Nicotinamide	TRUE	reported	Nicotinamide	textfile	2	TRUE
rs145168145	T	G	T	G	0.413821	0.00268769	0.00697732	NA	FALSE	FALSE	FALSE	SA	0.00144065	0.0620969	19	39858553	SA	TRUE	reported	textfile	0.093591	9.8e-06	Nicotinamide	TRUE	reported	Nicotinamide	textfile	2	TRUE
rs148244996	T	A	T	A	0.378517	-0.000690979	0.00859298	NA	FALSE	TRUE	TRUE	SA	0.0012545	0.581771	1	197707465	SA	TRUE	reported	textfile	0.0841454	6.85e-06	Nicotinamide	TRUE	reported	Nicotinamide	textfile	2	FALSE
rs4132577	G	C	G	C	0.0722496	-9.84e-05	0.453916	NA	FALSE	TRUE	TRUE	SA	0.00024631	0.68951	3	94891307	SA	TRUE	reported	textfile	0.0154464	2.9e-06	Nicotinamide	TRUE	reported	Nicotinamide	textfile	2	FALSE
rs4665924	C	T	C	T	0.0823826	0.000124103	0.378265	NA	FALSE	FALSE	FALSE	SA	0.000254893	0.626341	2	27139305	SA	TRUE	reported	textfile	0.0160757	2.98e-07	Nicotinamide	TRUE	reported	Nicotinamide	textfile	2	TRUE
rs4888987	C	G	C	G	-0.102569	3.46e-05	0.135559	NA	FALSE	TRUE	TRUE	SA	0.000361166	0.923751	16	79519829	SA	TRUE	reported	textfile	0.0224792	5.05e-06	Nicotinamide	TRUE	reported	Nicotinamide	textfile	2	FALSE
rs56234300	G	T	G	T	0.171361	-0.000304874	0.0445887	NA	FALSE	FALSE	FALSE	SA	0.000563593	0.588544	20	40025253	SA	TRUE	reported	textfile	0.0373122	4.38e-06	Nicotinamide	TRUE	reported	Nicotinamide	textfile	2	TRUE
rs56801126	T	G	T	G	0.110952	5.16e-05	0.112339	NA	FALSE	FALSE	FALSE	SA	0.000386963	0.893905	16	5549751	SA	TRUE	reported	textfile	0.0247166	7.16e-06	Nicotinamide	TRUE	reported	Nicotinamide	textfile	2	TRUE
rs579090	A	T	A	T	-0.233213	0.000533389	0.0229008	NA	FALSE	TRUE	TRUE	SA	0.000746695	0.475023	7	54796452	SA	TRUE	reported	textfile	0.0516028	6.2e-06	Nicotinamide	TRUE	reported	Nicotinamide	textfile	2	FALSE
rs67524001	T	C	T	C	0.0807149	0.000331198	0.322229	NA	FALSE	FALSE	FALSE	SA	0.000263354	0.208532	2	236069907	SA	TRUE	reported	textfile	0.0166249	1.2e-06	Nicotinamide	TRUE	reported	Nicotinamide	textfile	2	TRUE
rs6798308	C	T	C	T	-0.0705107	0.000336492	0.570194	NA	FALSE	FALSE	FALSE	SA	0.000251773	0.181391	3	161895309	SA	TRUE	reported	textfile	0.015621	6.37e-06	Nicotinamide	TRUE	reported	Nicotinamide	textfile	2	TRUE
rs6835705	A	G	A	G	0.197354	-0.000830867	0.0333045	NA	FALSE	FALSE	FALSE	SA	0.000756751	0.272232	4	15738370	SA	TRUE	reported	textfile	0.0432485	5.04e-06	Nicotinamide	TRUE	reported	Nicotinamide	textfile	2	TRUE
rs6887037	A	T	A	T	0.079635	-0.000214129	0.474337	NA	FALSE	TRUE	TRUE	SA	0.000250341	0.39236	5	174219089	SA	TRUE	reported	textfile	0.0160282	6.75e-07	Nicotinamide	TRUE	reported	Nicotinamide	textfile	2	FALSE
rs722585	A	G	A	G	0.0804135	-3.58e-05	0.294125	NA	FALSE	FALSE	FALSE	SA	0.000272169	0.895281	6	1775863	SA	TRUE	reported	textfile	0.0171178	2.63e-06	Nicotinamide	TRUE	reported	Nicotinamide	textfile	2	TRUE
rs72686880	C	T	C	T	-0.0972767	0.000137912	0.155428	NA	FALSE	FALSE	FALSE	SA	0.000336595	0.682007	9	18390837	SA	TRUE	reported	textfile	0.0211281	4.14e-06	Nicotinamide	TRUE	reported	Nicotinamide	textfile	2	TRUE
rs72795906	A	G	A	G	0.0922294	-0.000150868	0.175726	NA	FALSE	FALSE	FALSE	SA	0.000322907	0.640343	16	29014049	SA	TRUE	reported	textfile	0.0206275	7.78e-06	Nicotinamide	TRUE	reported	Nicotinamide	textfile	2	TRUE
rs75799357	T	G	T	G	0.144469	-0.00021787	0.0641944	NA	FALSE	FALSE	FALSE	SA	0.000498236	0.661907	16	50267053	SA	TRUE	reported	textfile	0.0318563	5.76e-06	Nicotinamide	TRUE	reported	Nicotinamide	textfile	2	TRUE
rs76072284	T	C	T	C	0.213359	0.00130358	0.0274691	NA	FALSE	FALSE	FALSE	SA	0.000758597	0.0857239	8	125151231	SA	TRUE	reported	textfile	0.0466437	4.78e-06	Nicotinamide	TRUE	reported	Nicotinamide	textfile	2	TRUE
rs7657217	T	C	T	C	-0.0997855	-0.000105371	0.154206	NA	FALSE	FALSE	FALSE	SA	0.000335884	0.753741	4	169761705	SA	TRUE	reported	textfile	0.0218101	4.76e-06	Nicotinamide	TRUE	reported	Nicotinamide	textfile	2	TRUE
rs76965804	A	C	A	C	0.133879	-9.03e-05	0.0787152	NA	FALSE	FALSE	FALSE	SA	0.000448793	0.840625	5	110544791	SA	TRUE	reported	textfile	0.0289552	3.77e-06	Nicotinamide	TRUE	reported	Nicotinamide	textfile	2	TRUE
rs79366070	A	G	A	G	0.240407	0.00110354	0.0245153	NA	FALSE	FALSE	FALSE	SA	0.000867288	0.203231	2	159277518	SA	TRUE	reported	textfile	0.0496939	1.31e-06	Nicotinamide	TRUE	reported	Nicotinamide	textfile	2	TRUE
rs9373605	A	G	A	G	0.122538	-0.00013966	0.109118	NA	FALSE	FALSE	FALSE	SA	0.000407133	0.731574	6	101659322	SA	TRUE	reported	textfile	0.0249828	9.35e-07	Nicotinamide	TRUE	reported	Nicotinamide	textfile	2	TRUE
rs115031793	A	G	A	G	-0.0656975	-0.000151213	0.0446973	NA	FALSE	FALSE	FALSE	SA	0.000608807	0.803844	1	182656514	SA	TRUE	reported	textfile	0.0115968	1.47e-08	Calcium	TRUE	reported	Calcium	textfile	2	TRUE
rs139974673	C	T	C	T	0.0849558	-0.0011665	0.0275203	NA	FALSE	FALSE	FALSE	SA	0.000787973	0.138773	15	44027885	SA	TRUE	reported	textfile	0.0146891	7.31e-09	Calcium	TRUE	reported	Calcium	textfile	2	TRUE
rs1728918	A	G	A	G	0.0325595	4.65e-05	0.286674	NA	FALSE	FALSE	FALSE	SA	0.000277027	0.866791	2	27635463	SA	TRUE	reported	textfile	0.00532682	9.82e-10	Calcium	TRUE	reported	Calcium	textfile	2	TRUE
rs17884869	A	G	A	G	-0.101815	0.000147393	0.0266034	NA	FALSE	FALSE	FALSE	SA	0.000788912	0.851794	12	123519112	SA	TRUE	reported	textfile	0.0149631	1.01e-11	Calcium	TRUE	reported	Calcium	textfile	2	TRUE
rs192289824	T	C	T	C	-0.114952	-0.00106608	0.0137111	NA	FALSE	FALSE	FALSE	SA	0.000846929	0.208119	12	29752770	SA	TRUE	reported	textfile	0.0208072	3.3e-08	Calcium	TRUE	reported	Calcium	textfile	2	TRUE
rs3746069	T	C	T	C	-0.0389967	-0.000546216	0.185986	NA	FALSE	FALSE	FALSE	SA	0.000312541	0.0805244	19	3114864	SA	TRUE	reported	textfile	0.00618563	2.89e-10	Calcium	TRUE	reported	Calcium	textfile	2	TRUE
rs73186030	T	C	T	C	0.143854	0.000164722	0.136014	NA	FALSE	FALSE	FALSE	SA	0.000368415	0.654797	3	122013465	SA	TRUE	reported	textfile	0.00702398	3.21e-93	Calcium	TRUE	reported	Calcium	textfile	2	TRUE
rs838717	G	A	G	A	0.0372776	-0.00011549	0.427599	NA	FALSE	FALSE	FALSE	SA	0.0002483	0.641843	2	234296444	SA	TRUE	reported	textfile	0.00487446	2.05e-14	Calcium	TRUE	reported	Calcium	textfile	2	TRUE
rs968470	C	T	C	T	-0.0280814	-0.000118412	0.390747	NA	FALSE	FALSE	FALSE	SA	0.000252403	0.638971	2	97423626	SA	TRUE	reported	textfile	0.00494716	1.38e-08	Calcium	TRUE	reported	Calcium	textfile	2	TRUE
rs12794714	A	G	A	G	-0.125969	0.000352961	0.440725	NA	FALSE	FALSE	FALSE	SA	0.000248794	0.155992	11	14913575	SA	TRUE	reported	textfile	0.00975472	3.77e-38	VitD	TRUE	reported	VitD	textfile	2	TRUE
rs1352846	G	A	G	A	-0.152831	0.000211385	0.283393	NA	FALSE	FALSE	FALSE	SA	0.000270137	0.433915	4	72617775	SA	TRUE	reported	textfile	0.0107149	3.7e-46	VitD	TRUE	reported	VitD	textfile	2	TRUE
rs1800562	A	G	A	G	0.1948	-0.000260894	0.0691881	NA	FALSE	FALSE	FALSE	SA	0.000455876	0.567126	6	26093141	SA	TRUE	reported	textfile	0.0215385	1.51e-19	iron	TRUE	reported	iron	textfile	2	TRUE
rs2413450	T	C	T	C	-0.120034	5.63e-05	0.469798	NA	FALSE	FALSE	FALSE	SA	0.000245939	0.818814	22	37470224	SA	TRUE	reported	textfile	0.0109597	6.48e-28	iron	TRUE	reported	iron	textfile	2	TRUE
rs2066981	G	A	G	A	-0.0604798	0.000730077	0.461096	NA	FALSE	FALSE	FALSE	SA	0.000246087	0.00301004	1	155172379	SA	TRUE	reported	textfile	0.00901249	1.94e-11	Magnesium	TRUE	reported	Magnesium	textfile	2	TRUE
rs7894336	C	T	C	T	0.0538858	0.000451173	0.467184	NA	FALSE	FALSE	FALSE	SA	0.000245817	0.0664483	10	8026609	SA	TRUE	reported	textfile	0.00900319	2.16e-09	Magnesium	TRUE	reported	Magnesium	textfile	2	TRUE
rs631106	A	C	A	C	-0.0956491	0.00071996	0.336291	NA	FALSE	FALSE	FALSE	SA	0.000257578	0.00518867	1	62901807	SA	TRUE	reported	textfile	0.0162684	4.12e-09	VitE	TRUE	reported	VitE	textfile	2	TRUE
rs1131603	C	T	C	T	0.132425	0.000587295	0.0461479	NA	FALSE	FALSE	FALSE	SA	0.000593324	0.322254	22	31018975	SA	TRUE	reported	textfile	0.024152	4.18e-08	Vit B12	TRUE	reported	Vit B12	textfile	2	TRUE
rs12780845	G	A	G	A	0.0661161	0.000191276	0.316732	NA	FALSE	FALSE	FALSE	SA	0.000265358	0.471021	10	17223244	SA	TRUE	reported	textfile	0.0107485	7.69e-10	Vit B12	TRUE	reported	Vit B12	textfile	2	TRUE
rs1801222	A	G	A	G	-0.0900052	0.000331124	0.355834	NA	FALSE	FALSE	FALSE	SA	0.000253551	0.191573	10	17156151	SA	TRUE	reported	textfile	0.0104162	5.58e-18	Vit B12	TRUE	reported	Vit B12	textfile	2	TRUE
rs4458686	C	T	C	T	-0.0695189	0.000191689	0.373049	NA	FALSE	FALSE	FALSE	SA	0.000253998	0.450437	6	49406925	SA	TRUE	reported	textfile	0.0103917	2.23e-11	Vit B12	TRUE	reported	Vit B12	textfile	2	TRUE
rs506897	G	C	G	C	-0.108396	2.23e-05	0.477601	NA	FALSE	TRUE	TRUE	SA	0.000247224	0.927979	19	49208629	SA	TRUE	reported	textfile	0.0100758	5.43e-27	Vit B12	TRUE	reported	Vit B12	textfile	2	FALSE
rs526934	G	A	G	A	-0.0840048	-7.4e-05	0.27799	NA	FALSE	FALSE	FALSE	SA	0.00027499	0.78786	11	59633493	SA	TRUE	reported	textfile	0.0112166	6.92e-14	Vit B12	TRUE	reported	Vit B12	textfile	2	TRUE
rs1175550	G	A	G	A	0.198	2.34e-05	0.22	NA	FALSE	FALSE	FALSE	SA	0.000295621	0.936874	1	3691528	SA	TRUE	reported	textfile	0.032	2.51e-10	Copper	TRUE	reported	Copper	textfile	2	TRUE
rs2769264	G	T	G	T	0.313	0.000115561	0.16	NA	FALSE	FALSE	FALSE	SA	0.000315968	0.714563	1	151344741	SA	TRUE	reported	textfile	0.034	1.49e-20	Copper	TRUE	reported	Copper	textfile	2	TRUE
rs117714710	C	T	C	T	-0.257928	-2.14e-05	0.0876574	NA	FALSE	FALSE	FALSE	SA	0.000422152	0.959539	15	22975510	SA	TRUE	reported	textfile	0.0581241	9.1e-06	Vit A	TRUE	reported	Vit A	textfile	2	TRUE
rs11786526	A	C	A	C	0.184591	-1.09e-05	0.196909	NA	FALSE	FALSE	FALSE	SA	0.000315938	0.972562	8	88043829	SA	TRUE	reported	textfile	0.0410659	6.96e-06	Vit A	TRUE	reported	Vit A	textfile	2	TRUE
rs137884374	A	G	A	G	-0.737235	0.000488307	0.0108531	NA	FALSE	FALSE	FALSE	SA	0.00123736	0.693112	13	106730039	SA	TRUE	reported	textfile	0.160503	4.36e-06	Vit A	TRUE	reported	Vit A	textfile	2	TRUE
rs192203538	T	C	T	C	1.01189	0.000458506	0.00557809	NA	FALSE	FALSE	FALSE	SA	0.00131863	0.728056	9	118295234	SA	TRUE	reported	textfile	0.223221	5.81e-06	Vit A	TRUE	reported	Vit A	textfile	2	TRUE
rs1990351	A	G	A	G	0.151574	0.000632726	0.465595	NA	FALSE	FALSE	FALSE	SA	0.000248757	0.0109739	7	67619952	SA	TRUE	reported	textfile	0.0328262	3.88e-06	Vit A	TRUE	reported	Vit A	textfile	2	TRUE
rs34129891	C	T	C	T	-0.237781	0.000173051	0.137166	NA	FALSE	FALSE	FALSE	SA	0.000346328	0.617306	15	77481210	SA	TRUE	reported	textfile	0.0487836	1.09e-06	Vit A	TRUE	reported	Vit A	textfile	2	TRUE
rs371708	G	T	G	T	0.169656	-0.000661833	0.257781	NA	FALSE	FALSE	FALSE	SA	0.000281402	0.0186779	5	87514004	SA	TRUE	reported	textfile	0.0376817	6.72e-06	Vit A	TRUE	reported	Vit A	textfile	2	TRUE
rs4241758	A	T	A	T	-0.343611	-0.000170397	0.0540877	NA	FALSE	TRUE	TRUE	SA	0.000593998	0.774217	4	183798828	SA	TRUE	reported	textfile	0.0733151	2.78e-06	Vit A	TRUE	reported	Vit A	textfile	2	FALSE
rs4687301	T	C	T	C	-0.200354	4.61e-05	0.163677	NA	FALSE	FALSE	FALSE	SA	0.000337977	0.891429	3	191968466	SA	TRUE	reported	textfile	0.0436829	4.51e-06	Vit A	TRUE	reported	Vit A	textfile	2	TRUE
rs4724701	A	G	A	G	-0.150161	0.000124179	0.455112	NA	FALSE	FALSE	FALSE	SA	0.000246709	0.614725	7	5528883	SA	TRUE	reported	textfile	0.033331	6.63e-06	Vit A	TRUE	reported	Vit A	textfile	2	TRUE
rs738409	G	C	G	C	-0.180401	-0.000383124	0.255982	NA	FALSE	TRUE	TRUE	SA	0.000297843	0.19833	22	44324727	SA	TRUE	reported	textfile	0.0366115	8.33e-07	Vit A	TRUE	reported	Vit A	textfile	2	FALSE
rs75172784	T	C	T	C	-0.882392	0.00207982	0.00723553	NA	FALSE	FALSE	FALSE	SA	0.00168694	0.217616	13	95611986	SA	TRUE	reported	textfile	0.188207	2.75e-06	Vit A	TRUE	reported	Vit A	textfile	2	TRUE
rs77018215	T	G	T	G	-0.410647	-0.000121092	0.0330993	NA	FALSE	FALSE	FALSE	SA	0.000672343	0.857071	15	50366486	SA	TRUE	reported	textfile	0.0923088	8.64e-06	Vit A	TRUE	reported	Vit A	textfile	2	TRUE
rs78564028	A	C	A	C	-0.436931	0.000510376	0.028909	NA	FALSE	FALSE	FALSE	SA	0.000662262	0.440912	12	76355868	SA	TRUE	reported	textfile	0.0973722	7.22e-06	Vit A	TRUE	reported	Vit A	textfile	2	TRUE
rs1532423	A	G	A	G	0.178	-0.000255197	0.37	NA	FALSE	FALSE	FALSE	SA	0.000247906	0.303289	8	86268313	SA	TRUE	reported	textfile	0.026	6.4e-12	Zinc	TRUE	reported	Zinc	textfile	2	TRUE
rs2120019	C	T	C	T	-0.287	-0.000185732	0.79	NA	FALSE	FALSE	FALSE	SA	0.000314172	0.554402	15	75334184	SA	TRUE	reported	textfile	0.033	1.55e-18	Zinc	TRUE	reported	Zinc	textfile	2	TRUE
rs1697421	A	G	A	G	0.05	0.000237665	0.49	NA	FALSE	FALSE	FALSE	SA	0.000246457	0.334882	1	21823292	SA	TRUE	reported	textfile	0.005	3.47e-16	Phosphorus	TRUE	reported	Phosphorus	textfile	2	TRUE
rs17265703	A	G	A	G	0.036	5.96e-05	0.85	NA	FALSE	FALSE	FALSE	SA	0.000350638	0.865124	3	122048644	SA	TRUE	reported	textfile	0.006	6.24e-08	Phosphorus	TRUE	reported	Phosphorus	textfile	2	TRUE
rs2970818	A	T	A	T	0.047	-0.000770211	0.09	NA	FALSE	TRUE	TRUE	SA	0.000403382	0.0562141	12	4606168	SA	TRUE	reported	textfile	0.008	4.04e-08	Phosphorus	TRUE	reported	Phosphorus	textfile	2	FALSE
rs9469578	C	T	C	T	0.059	0.000482812	0.92	NA	FALSE	FALSE	FALSE	SA	0.000480495	0.314984	6	33706479	SA	TRUE	reported	textfile	0.009	5.15e-10	Phosphorus	TRUE	reported	Phosphorus	textfile	2	TRUE
rs947583	C	T	C	T	0.035	-0.000173564	0.29	NA	FALSE	FALSE	FALSE	SA	0.000274437	0.527102	6	136133659	SA	TRUE	reported	textfile	0.005	2.19e-09	Phosphorus	TRUE	reported	Phosphorus	textfile	2	TRUE
rs1025321	A	G	A	G	0.203714	-0.000159284	0.191804	NA	FALSE	FALSE	FALSE	PTB	0.000122153	0.192246	16	77419661	PTB	TRUE	reported	textfile	0.0422857	1.45e-06	VitB6	TRUE	reported	VitB6	textfile	2	TRUE
rs11029725	T	C	T	C	-0.468284	-0.000149913	0.0288517	NA	FALSE	FALSE	FALSE	PTB	0.000277017	0.588391	11	26849546	PTB	TRUE	reported	textfile	0.100962	3.51e-06	VitB6	TRUE	reported	VitB6	textfile	2	TRUE
rs112821499	C	T	C	T	-0.545187	-0.00041743	0.0193402	NA	FALSE	FALSE	FALSE	PTB	0.000406729	0.304747	13	46798806	PTB	TRUE	reported	textfile	0.120174	5.72e-06	VitB6	TRUE	reported	VitB6	textfile	2	TRUE
rs117119913	T	A	T	A	-0.518499	-9.62e-05	0.0236584	NA	FALSE	TRUE	TRUE	PTB	0.000286217	0.73672	7	125236562	PTB	TRUE	reported	textfile	0.111792	3.52e-06	VitB6	TRUE	reported	VitB6	textfile	2	FALSE
rs12555011	C	G	C	G	-0.489085	9.6e-07	0.0301479	NA	FALSE	TRUE	TRUE	PTB	0.000276707	0.997232	9	21681890	PTB	TRUE	reported	textfile	0.0982158	6.37e-07	VitB6	TRUE	reported	VitB6	textfile	2	FALSE
rs144709408	T	A	T	A	-0.787817	0.000728251	0.0103866	NA	FALSE	TRUE	TRUE	PTB	0.0004265	0.0877298	3	136875916	PTB	TRUE	reported	textfile	0.168518	2.94e-06	VitB6	TRUE	reported	VitB6	textfile	2	FALSE
rs150083605	C	T	C	T	-0.918746	0.000792711	0.00881684	NA	FALSE	FALSE	FALSE	PTB	0.000516881	0.125119	19	31804834	PTB	TRUE	reported	textfile	0.181112	3.92e-07	VitB6	TRUE	reported	VitB6	textfile	2	TRUE
rs188695391	A	G	A	G	-0.765526	0.000442984	0.0110145	NA	FALSE	FALSE	FALSE	PTB	0.000405306	0.274411	11	65718255	PTB	TRUE	reported	textfile	0.164133	3.1e-06	VitB6	TRUE	reported	VitB6	textfile	2	TRUE
rs2072239	A	G	A	G	0.174798	7.64e-05	0.242156	NA	FALSE	FALSE	FALSE	PTB	0.000112338	0.496693	5	135392507	PTB	TRUE	reported	textfile	0.0392119	8.28e-06	VitB6	TRUE	reported	VitB6	textfile	2	TRUE
rs2501945	A	G	A	G	-0.615503	0.000640974	0.016055	NA	FALSE	FALSE	FALSE	PTB	0.000397792	0.10711	9	79143059	PTB	TRUE	reported	textfile	0.135956	5.98e-06	VitB6	TRUE	reported	VitB6	textfile	2	TRUE
rs28688194	A	C	A	C	0.205581	0.000169832	0.195826	NA	FALSE	FALSE	FALSE	PTB	0.000121421	0.161905	18	57596410	PTB	TRUE	reported	textfile	0.0425406	1.35e-06	VitB6	TRUE	reported	VitB6	textfile	2	TRUE
rs4752345	C	T	C	T	0.163605	-5.93e-05	0.339644	NA	FALSE	FALSE	FALSE	PTB	0.00010128	0.558428	10	121584676	PTB	TRUE	reported	textfile	0.0358421	5e-06	VitB6	TRUE	reported	VitB6	textfile	2	TRUE
rs61854006	C	A	C	A	-0.426595	0.000138126	0.0343732	NA	FALSE	FALSE	FALSE	PTB	0.000246737	0.57561	10	90538657	PTB	TRUE	reported	textfile	0.0934013	4.94e-06	VitB6	TRUE	reported	VitB6	textfile	2	TRUE
rs72783289	A	G	A	G	-0.200715	0.000256679	0.198744	NA	FALSE	FALSE	FALSE	PTB	0.000120458	0.0331022	2	20398295	PTB	TRUE	reported	textfile	0.041407	1.25e-06	VitB6	TRUE	reported	VitB6	textfile	2	TRUE
rs76679463	G	A	G	A	-0.548569	-0.000135999	0.0196581	NA	FALSE	FALSE	FALSE	PTB	0.000317917	0.66881	8	30483556	PTB	TRUE	reported	textfile	0.121125	5.93e-06	VitB6	TRUE	reported	VitB6	textfile	2	TRUE
rs76727921	G	T	G	T	-0.952699	-6.42e-05	0.00728863	NA	FALSE	FALSE	FALSE	PTB	0.000381216	0.866207	19	21940268	PTB	TRUE	reported	textfile	0.201557	2.28e-06	VitB6	TRUE	reported	VitB6	textfile	2	TRUE
rs77606869	C	T	C	T	-0.37916	-0.000274097	0.0658871	NA	FALSE	FALSE	FALSE	PTB	0.000202057	0.174931	6	139327956	PTB	TRUE	reported	textfile	0.0678115	2.25e-08	VitB6	TRUE	reported	VitB6	textfile	2	TRUE
rs78379644	C	G	C	G	0.264461	-4.4e-05	0.0955924	NA	FALSE	TRUE	TRUE	PTB	0.000167031	0.792309	7	107609039	PTB	TRUE	reported	textfile	0.0581609	5.44e-06	VitB6	TRUE	reported	VitB6	textfile	2	FALSE
rs11041108	G	A	G	A	0.0838795	0.000113109	0.36516	NA	FALSE	FALSE	FALSE	PTB	0.000100324	0.259555	11	6953858	PTB	TRUE	reported	textfile	0.0189465	9.55e-06	Folate	TRUE	reported	Folate	textfile	2	TRUE
rs11193562	A	G	A	G	0.112089	-1.63e-05	0.20965	NA	FALSE	FALSE	FALSE	PTB	0.00011957	0.891529	10	109374864	PTB	TRUE	reported	textfile	0.0225675	6.81e-07	Folate	TRUE	reported	Folate	textfile	2	TRUE
rs116626031	T	C	T	C	0.39681	-4.84e-05	0.0108369	NA	FALSE	FALSE	FALSE	PTB	0.000474911	0.918818	12	46631352	PTB	TRUE	reported	textfile	0.0893557	8.96e-06	Folate	TRUE	reported	Folate	textfile	2	TRUE
rs12434263	G	A	G	A	0.211457	-0.000349291	0.0390244	NA	FALSE	FALSE	FALSE	PTB	0.000238815	0.143579	14	50864812	PTB	TRUE	reported	textfile	0.0477283	9.4e-06	Folate	TRUE	reported	Folate	textfile	2	TRUE
rs17769357	G	A	G	A	0.139228	0.000202133	0.100217	NA	FALSE	FALSE	FALSE	PTB	0.000161019	0.209358	14	72749103	PTB	TRUE	reported	textfile	0.03046	4.86e-06	Folate	TRUE	reported	Folate	textfile	2	TRUE
rs218896	C	T	C	T	-0.092129	-0.000265421	0.407893	NA	FALSE	FALSE	FALSE	PTB	9.86e-05	0.00708228	8	90726598	PTB	TRUE	reported	textfile	0.0187687	9.17e-07	Folate	TRUE	reported	Folate	textfile	2	TRUE
rs34999209	A	T	A	T	0.102706	-4.12e-05	0.206303	NA	FALSE	TRUE	TRUE	PTB	0.000119561	0.730352	10	88550747	PTB	TRUE	reported	textfile	0.0228896	7.22e-06	Folate	TRUE	reported	Folate	textfile	2	FALSE
rs3751334	G	A	G	A	-0.126318	9.49e-05	0.137905	NA	FALSE	FALSE	FALSE	PTB	0.000139314	0.49558	13	96086010	PTB	TRUE	reported	textfile	0.0265671	1.99e-06	Folate	TRUE	reported	Folate	textfile	2	TRUE
rs3763752	C	G	C	G	0.128078	-0.000208019	0.116779	NA	FALSE	TRUE	TRUE	PTB	0.000155339	0.18053	10	123502150	PTB	TRUE	reported	textfile	0.028715	8.18e-06	Folate	TRUE	reported	Folate	textfile	2	FALSE
rs6551595	T	A	T	A	0.11859	-0.000116075	0.136029	NA	FALSE	TRUE	TRUE	PTB	0.000137503	0.398581	4	61650706	PTB	TRUE	reported	textfile	0.0268075	9.7e-06	Folate	TRUE	reported	Folate	textfile	2	FALSE
rs6668323	T	G	T	G	-0.0954251	4.94e-05	0.23517	NA	FALSE	FALSE	FALSE	PTB	0.000114565	0.666509	1	85665325	PTB	TRUE	reported	textfile	0.0215531	9.54e-06	Folate	TRUE	reported	Folate	textfile	2	TRUE
rs73170787	A	G	A	G	0.257156	0.000193174	0.0273477	NA	FALSE	FALSE	FALSE	PTB	0.000261601	0.460253	12	102031475	PTB	TRUE	reported	textfile	0.0558717	4.17e-06	Folate	TRUE	reported	Folate	textfile	2	TRUE
rs78791299	C	T	C	T	0.228584	-0.00024884	0.0333278	NA	FALSE	FALSE	FALSE	PTB	0.000258722	0.336149	5	55753537	PTB	TRUE	reported	textfile	0.0513972	8.69e-06	Folate	TRUE	reported	Folate	textfile	2	TRUE
rs79882704	C	A	C	A	0.189377	0.00041216	0.0612381	NA	FALSE	FALSE	FALSE	PTB	0.000190607	0.0305919	12	84428753	PTB	TRUE	reported	textfile	0.0387994	1.06e-06	Folate	TRUE	reported	Folate	textfile	2	TRUE
rs11167905	T	C	T	C	0.0804	9.05e-05	0.8545	NA	FALSE	FALSE	FALSE	PTB	0.000133628	0.498283	5	144906846	PTB	TRUE	reported	textfile	0.0164	9.83e-07	VitC	TRUE	reported	VitC	textfile	2	TRUE
rs13069990	T	C	T	C	-0.0506	-0.00015087	0.3781	NA	FALSE	FALSE	FALSE	PTB	9.94e-05	0.129005	3	115620801	PTB	TRUE	reported	textfile	0.011	4.44e-06	VitC	TRUE	reported	VitC	textfile	2	TRUE
rs13103690	T	G	T	G	-0.0474	3.15e-05	0.5359	NA	FALSE	FALSE	FALSE	PTB	9.71e-05	0.74543	4	9972778	PTB	TRUE	reported	textfile	0.0104	5.2e-06	VitC	TRUE	reported	VitC	textfile	2	TRUE
rs2070006	T	C	T	C	0.0512	1.95e-05	0.3713	NA	FALSE	FALSE	FALSE	PTB	9.96e-05	0.844983	4	155513866	PTB	TRUE	reported	textfile	0.0112	4.76e-06	VitC	TRUE	reported	VitC	textfile	2	TRUE
rs577596	A	G	A	G	-0.0567	2.28e-05	0.3267	NA	FALSE	FALSE	FALSE	PTB	0.000101726	0.822681	22	25931606	PTB	TRUE	reported	textfile	0.0114	6.68e-07	VitC	TRUE	reported	VitC	textfile	2	TRUE
rs6713914	T	C	T	C	0.0593	-1.85e-05	0.5741	NA	FALSE	FALSE	FALSE	PTB	9.72e-05	0.848745	2	59523041	PTB	TRUE	reported	textfile	0.0116	3.22e-07	VitC	TRUE	reported	VitC	textfile	2	TRUE
rs6826474	T	C	T	C	-0.1383	0.000848092	0.0393	NA	FALSE	FALSE	FALSE	PTB	0.000301271	0.00487747	4	96650120	PTB	TRUE	reported	textfile	0.0288	1.56e-06	VitC	TRUE	reported	VitC	textfile	2	TRUE
rs6834631	T	G	T	G	0.1306	-0.00028205	0.9596	NA	FALSE	FALSE	FALSE	PTB	0.000234669	0.229401	4	122315665	PTB	TRUE	reported	textfile	0.0267	1.03e-06	VitC	TRUE	reported	VitC	textfile	2	TRUE
rs7112460	T	C	T	C	0.1084	-7.8e-05	0.0658	NA	FALSE	FALSE	FALSE	PTB	0.000198186	0.69388	11	125751859	PTB	TRUE	reported	textfile	0.0223	1.14e-06	VitC	TRUE	reported	VitC	textfile	2	TRUE
rs8057559	T	C	T	C	0.1395	-0.000172544	0.0312	NA	FALSE	FALSE	FALSE	PTB	0.00029821	0.562859	16	73317172	PTB	TRUE	reported	textfile	0.0314	9.1e-06	VitC	TRUE	reported	VitC	textfile	2	TRUE
rs808686	A	G	A	G	0.0598	-8.35e-05	0.6086	NA	FALSE	FALSE	FALSE	PTB	9.69e-05	0.388938	20	19717135	PTB	TRUE	reported	textfile	0.0128	3.01e-06	VitC	TRUE	reported	VitC	textfile	2	TRUE
rs8105491	T	G	T	G	-0.0698	-2.76e-06	0.154	NA	FALSE	FALSE	FALSE	PTB	0.000134682	0.983643	19	20403988	PTB	TRUE	reported	textfile	0.0148	2.3e-06	VitC	TRUE	reported	VitC	textfile	2	TRUE
rs9419004	C	G	C	G	-0.254	-5.09e-05	0.186	NA	FALSE	TRUE	TRUE	PTB	0.000108311	0.6387	10	134914522	PTB	TRUE	reported	textfile	0.0563	6.53e-06	VitC	TRUE	reported	VitC	textfile	2	FALSE
rs9606290	A	G	A	G	0.159	-5.56e-05	0.241	NA	FALSE	FALSE	FALSE	PTB	0.000111677	0.618778	22	20218237	PTB	TRUE	reported	textfile	0.0352	6.32e-06	VitC	TRUE	reported	VitC	textfile	2	TRUE
rs114328071	A	G	A	G	-0.255296	0.000229386	0.0203413	NA	FALSE	FALSE	FALSE	PTB	0.000357265	0.520834	3	111848101	PTB	TRUE	reported	textfile	0.0551812	3.72e-06	Nicotinamide	TRUE	reported	Nicotinamide	textfile	2	TRUE
rs117596898	C	A	C	A	-0.294998	-0.000401169	0.0198014	NA	FALSE	FALSE	FALSE	PTB	0.000373647	0.282977	20	37579655	PTB	TRUE	reported	textfile	0.0556199	1.13e-07	Nicotinamide	TRUE	reported	Nicotinamide	textfile	2	TRUE
rs117948711	C	A	C	A	-0.205743	0.000252789	0.0296741	NA	FALSE	FALSE	FALSE	PTB	0.000269943	0.349042	15	53031768	PTB	TRUE	reported	textfile	0.0456293	6.51e-06	Nicotinamide	TRUE	reported	Nicotinamide	textfile	2	TRUE
rs12353979	G	A	G	A	0.109412	-0.000206872	0.123252	NA	FALSE	FALSE	FALSE	PTB	0.000146402	0.157647	1	30063989	PTB	TRUE	reported	textfile	0.023984	5.07e-06	Nicotinamide	TRUE	reported	Nicotinamide	textfile	2	TRUE
rs1283687	G	A	G	A	-0.0908705	0.000161973	0.178244	NA	FALSE	FALSE	FALSE	PTB	0.000123307	0.188991	8	108416439	PTB	TRUE	reported	textfile	0.020225	7.02e-06	Nicotinamide	TRUE	reported	Nicotinamide	textfile	2	TRUE
rs145168145	T	G	T	G	0.413821	-0.000283898	0.00697732	NA	FALSE	FALSE	FALSE	PTB	0.000567496	0.61689	19	39858553	PTB	TRUE	reported	textfile	0.093591	9.8e-06	Nicotinamide	TRUE	reported	Nicotinamide	textfile	2	TRUE
rs148244996	T	A	T	A	0.378517	-0.000612269	0.00859298	NA	FALSE	TRUE	TRUE	PTB	0.000494164	0.215348	1	197707465	PTB	TRUE	reported	textfile	0.0841454	6.85e-06	Nicotinamide	TRUE	reported	Nicotinamide	textfile	2	FALSE
rs4132577	G	C	G	C	0.0722496	0.000137702	0.453916	NA	FALSE	TRUE	TRUE	PTB	9.7e-05	0.155827	3	94891307	PTB	TRUE	reported	textfile	0.0154464	2.9e-06	Nicotinamide	TRUE	reported	Nicotinamide	textfile	2	FALSE
rs4665924	C	T	C	T	0.0823826	0.000103516	0.378265	NA	FALSE	FALSE	FALSE	PTB	0.000100406	0.302555	2	27139305	PTB	TRUE	reported	textfile	0.0160757	2.98e-07	Nicotinamide	TRUE	reported	Nicotinamide	textfile	2	TRUE
rs4888987	C	G	C	G	-0.102569	0.000179149	0.135559	NA	FALSE	TRUE	TRUE	PTB	0.000142268	0.207946	16	79519829	PTB	TRUE	reported	textfile	0.0224792	5.05e-06	Nicotinamide	TRUE	reported	Nicotinamide	textfile	2	FALSE
rs56234300	G	T	G	T	0.171361	-0.000249397	0.0445887	NA	FALSE	FALSE	FALSE	PTB	0.000222007	0.261281	20	40025253	PTB	TRUE	reported	textfile	0.0373122	4.38e-06	Nicotinamide	TRUE	reported	Nicotinamide	textfile	2	TRUE
rs56801126	T	G	T	G	0.110952	-0.000185429	0.112339	NA	FALSE	FALSE	FALSE	PTB	0.00015243	0.2238	16	5549751	PTB	TRUE	reported	textfile	0.0247166	7.16e-06	Nicotinamide	TRUE	reported	Nicotinamide	textfile	2	TRUE
rs579090	A	T	A	T	-0.233213	-0.000216594	0.0229008	NA	FALSE	TRUE	TRUE	PTB	0.000294134	0.461501	7	54796452	PTB	TRUE	reported	textfile	0.0516028	6.2e-06	Nicotinamide	TRUE	reported	Nicotinamide	textfile	2	FALSE
rs67524001	T	C	T	C	0.0807149	1.84e-05	0.322229	NA	FALSE	FALSE	FALSE	PTB	0.000103739	0.859069	2	236069907	PTB	TRUE	reported	textfile	0.0166249	1.2e-06	Nicotinamide	TRUE	reported	Nicotinamide	textfile	2	TRUE
rs6798308	C	T	C	T	-0.0705107	4.64e-06	0.570194	NA	FALSE	FALSE	FALSE	PTB	9.92e-05	0.962645	3	161895309	PTB	TRUE	reported	textfile	0.015621	6.37e-06	Nicotinamide	TRUE	reported	Nicotinamide	textfile	2	TRUE
rs6835705	A	G	A	G	0.197354	0.000426338	0.0333045	NA	FALSE	FALSE	FALSE	PTB	0.000298095	0.152658	4	15738370	PTB	TRUE	reported	textfile	0.0432485	5.04e-06	Nicotinamide	TRUE	reported	Nicotinamide	textfile	2	TRUE
rs6887037	A	T	A	T	0.079635	-0.000111242	0.474337	NA	FALSE	TRUE	TRUE	PTB	9.86e-05	0.259293	5	174219089	PTB	TRUE	reported	textfile	0.0160282	6.75e-07	Nicotinamide	TRUE	reported	Nicotinamide	textfile	2	FALSE
rs722585	A	G	A	G	0.0804135	4.72e-05	0.294125	NA	FALSE	FALSE	FALSE	PTB	0.000107212	0.659856	6	1775863	PTB	TRUE	reported	textfile	0.0171178	2.63e-06	Nicotinamide	TRUE	reported	Nicotinamide	textfile	2	TRUE
rs72686880	C	T	C	T	-0.0972767	-0.000121799	0.155428	NA	FALSE	FALSE	FALSE	PTB	0.000132589	0.358297	9	18390837	PTB	TRUE	reported	textfile	0.0211281	4.14e-06	Nicotinamide	TRUE	reported	Nicotinamide	textfile	2	TRUE
rs72795906	A	G	A	G	0.0922294	-1.41e-05	0.175726	NA	FALSE	FALSE	FALSE	PTB	0.000127198	0.911752	16	29014049	PTB	TRUE	reported	textfile	0.0206275	7.78e-06	Nicotinamide	TRUE	reported	Nicotinamide	textfile	2	TRUE
rs75799357	T	G	T	G	0.144469	-0.000191937	0.0641944	NA	FALSE	FALSE	FALSE	PTB	0.000196262	0.328093	16	50267053	PTB	TRUE	reported	textfile	0.0318563	5.76e-06	Nicotinamide	TRUE	reported	Nicotinamide	textfile	2	TRUE
rs76072284	T	C	T	C	0.213359	-0.000264908	0.0274691	NA	FALSE	FALSE	FALSE	PTB	0.000298824	0.375349	8	125151231	PTB	TRUE	reported	textfile	0.0466437	4.78e-06	Nicotinamide	TRUE	reported	Nicotinamide	textfile	2	TRUE
rs7657217	T	C	T	C	-0.0997855	-0.000236343	0.154206	NA	FALSE	FALSE	FALSE	PTB	0.000132309	0.0740524	4	169761705	PTB	TRUE	reported	textfile	0.0218101	4.76e-06	Nicotinamide	TRUE	reported	Nicotinamide	textfile	2	TRUE
rs76965804	A	C	A	C	0.133879	2.78e-05	0.0787152	NA	FALSE	FALSE	FALSE	PTB	0.000176786	0.874922	5	110544791	PTB	TRUE	reported	textfile	0.0289552	3.77e-06	Nicotinamide	TRUE	reported	Nicotinamide	textfile	2	TRUE
rs79366070	A	G	A	G	0.240407	-0.000399853	0.0245153	NA	FALSE	FALSE	FALSE	PTB	0.000341638	0.241841	2	159277518	PTB	TRUE	reported	textfile	0.0496939	1.31e-06	Nicotinamide	TRUE	reported	Nicotinamide	textfile	2	TRUE
rs9373605	A	G	A	G	0.122538	-0.000201118	0.109118	NA	FALSE	FALSE	FALSE	PTB	0.000160375	0.209827	6	101659322	PTB	TRUE	reported	textfile	0.0249828	9.35e-07	Nicotinamide	TRUE	reported	Nicotinamide	textfile	2	TRUE
rs115031793	A	G	A	G	-0.0656975	-1.45e-05	0.0446973	NA	FALSE	FALSE	FALSE	PTB	0.000239818	0.951624	1	182656514	PTB	TRUE	reported	textfile	0.0115968	1.47e-08	Calcium	TRUE	reported	Calcium	textfile	2	TRUE
rs139974673	C	T	C	T	0.0849558	0.000430647	0.0275203	NA	FALSE	FALSE	FALSE	PTB	0.000310394	0.165316	15	44027885	PTB	TRUE	reported	textfile	0.0146891	7.31e-09	Calcium	TRUE	reported	Calcium	textfile	2	TRUE
rs1728918	A	G	A	G	0.0325595	-0.000194412	0.286674	NA	FALSE	FALSE	FALSE	PTB	0.000109124	0.0748223	2	27635463	PTB	TRUE	reported	textfile	0.00532682	9.82e-10	Calcium	TRUE	reported	Calcium	textfile	2	TRUE
rs17884869	A	G	A	G	-0.101815	0.000164333	0.0266034	NA	FALSE	FALSE	FALSE	PTB	0.000310764	0.596942	12	123519112	PTB	TRUE	reported	textfile	0.0149631	1.01e-11	Calcium	TRUE	reported	Calcium	textfile	2	TRUE
rs192289824	T	C	T	C	-0.114952	0.000519252	0.0137111	NA	FALSE	FALSE	FALSE	PTB	0.000333617	0.119608	12	29752770	PTB	TRUE	reported	textfile	0.0208072	3.3e-08	Calcium	TRUE	reported	Calcium	textfile	2	TRUE
rs3746069	T	C	T	C	-0.0389967	0.000122444	0.185986	NA	FALSE	FALSE	FALSE	PTB	0.000123115	0.319957	19	3114864	PTB	TRUE	reported	textfile	0.00618563	2.89e-10	Calcium	TRUE	reported	Calcium	textfile	2	TRUE
rs73186030	T	C	T	C	0.143854	0.000197694	0.136014	NA	FALSE	FALSE	FALSE	PTB	0.000145123	0.173122	3	122013465	PTB	TRUE	reported	textfile	0.00702398	3.21e-93	Calcium	TRUE	reported	Calcium	textfile	2	TRUE
rs838717	G	A	G	A	0.0372776	0.000173849	0.427599	NA	FALSE	FALSE	FALSE	PTB	9.78e-05	0.0754951	2	234296444	PTB	TRUE	reported	textfile	0.00487446	2.05e-14	Calcium	TRUE	reported	Calcium	textfile	2	TRUE
rs968470	C	T	C	T	-0.0280814	-1.34e-05	0.390747	NA	FALSE	FALSE	FALSE	PTB	9.94e-05	0.892517	2	97423626	PTB	TRUE	reported	textfile	0.00494716	1.38e-08	Calcium	TRUE	reported	Calcium	textfile	2	TRUE
rs12794714	A	G	A	G	-0.125969	9.42e-05	0.440725	NA	FALSE	FALSE	FALSE	PTB	9.8e-05	0.336378	11	14913575	PTB	TRUE	reported	textfile	0.00975472	3.77e-38	VitD	TRUE	reported	VitD	textfile	2	TRUE
rs1352846	G	A	G	A	-0.152831	9.04e-06	0.283393	NA	FALSE	FALSE	FALSE	PTB	0.000106411	0.932335	4	72617775	PTB	TRUE	reported	textfile	0.0107149	3.7e-46	VitD	TRUE	reported	VitD	textfile	2	TRUE
rs1800562	A	G	A	G	0.1948	-9.01e-05	0.0691881	NA	FALSE	FALSE	FALSE	PTB	0.000179577	0.61566	6	26093141	PTB	TRUE	reported	textfile	0.0215385	1.51e-19	iron	TRUE	reported	iron	textfile	2	TRUE
rs2413450	T	C	T	C	-0.120034	-4.52e-05	0.469798	NA	FALSE	FALSE	FALSE	PTB	9.69e-05	0.641068	22	37470224	PTB	TRUE	reported	textfile	0.0109597	6.48e-28	iron	TRUE	reported	iron	textfile	2	TRUE
rs2066981	G	A	G	A	-0.0604798	-0.000105647	0.461096	NA	FALSE	FALSE	FALSE	PTB	9.69e-05	0.275789	1	155172379	PTB	TRUE	reported	textfile	0.00901249	1.94e-11	Magnesium	TRUE	reported	Magnesium	textfile	2	TRUE
rs7894336	C	T	C	T	0.0538858	5.39e-05	0.467184	NA	FALSE	FALSE	FALSE	PTB	9.68e-05	0.577693	10	8026609	PTB	TRUE	reported	textfile	0.00900319	2.16e-09	Magnesium	TRUE	reported	Magnesium	textfile	2	TRUE
rs631106	A	C	A	C	-0.0956491	2.44e-06	0.336291	NA	FALSE	FALSE	FALSE	PTB	0.000101466	0.980849	1	62901807	PTB	TRUE	reported	textfile	0.0162684	4.12e-09	VitE	TRUE	reported	VitE	textfile	2	TRUE
rs1131603	C	T	C	T	0.132425	6.37e-05	0.0461479	NA	FALSE	FALSE	FALSE	PTB	0.00023372	0.78535	22	31018975	PTB	TRUE	reported	textfile	0.024152	4.18e-08	Vit B12	TRUE	reported	Vit B12	textfile	2	TRUE
rs12780845	G	A	G	A	0.0661161	-0.000216469	0.316732	NA	FALSE	FALSE	FALSE	PTB	0.000104528	0.0383672	10	17223244	PTB	TRUE	reported	textfile	0.0107485	7.69e-10	Vit B12	TRUE	reported	Vit B12	textfile	2	TRUE
rs1801222	A	G	A	G	-0.0900052	-8.08e-05	0.355834	NA	FALSE	FALSE	FALSE	PTB	9.99e-05	0.418466	10	17156151	PTB	TRUE	reported	textfile	0.0104162	5.58e-18	Vit B12	TRUE	reported	Vit B12	textfile	2	TRUE
rs4458686	C	T	C	T	-0.0695189	0.000100439	0.373049	NA	FALSE	FALSE	FALSE	PTB	0.000100053	0.315449	6	49406925	PTB	TRUE	reported	textfile	0.0103917	2.23e-11	Vit B12	TRUE	reported	Vit B12	textfile	2	TRUE
rs506897	G	C	G	C	-0.108396	0.000125823	0.477601	NA	FALSE	TRUE	TRUE	PTB	9.74e-05	0.196352	19	49208629	PTB	TRUE	reported	textfile	0.0100758	5.43e-27	Vit B12	TRUE	reported	Vit B12	textfile	2	FALSE
rs526934	G	A	G	A	-0.0840048	4.06e-05	0.27799	NA	FALSE	FALSE	FALSE	PTB	0.000108323	0.707929	11	59633493	PTB	TRUE	reported	textfile	0.0112166	6.92e-14	Vit B12	TRUE	reported	Vit B12	textfile	2	TRUE
rs1175550	G	A	G	A	0.198	5.1e-05	0.22	NA	FALSE	FALSE	FALSE	PTB	0.000116449	0.661698	1	3691528	PTB	TRUE	reported	textfile	0.032	2.51e-10	Copper	TRUE	reported	Copper	textfile	2	TRUE
rs2769264	G	T	G	T	0.313	-4.05e-05	0.16	NA	FALSE	FALSE	FALSE	PTB	0.000124464	0.744588	1	151344741	PTB	TRUE	reported	textfile	0.034	1.49e-20	Copper	TRUE	reported	Copper	textfile	2	TRUE
rs117714710	C	T	C	T	-0.257928	0.0002695	0.0876574	NA	FALSE	FALSE	FALSE	PTB	0.000166291	0.105093	15	22975510	PTB	TRUE	reported	textfile	0.0581241	9.1e-06	Vit A	TRUE	reported	Vit A	textfile	2	TRUE
rs11786526	A	C	A	C	0.184591	-8.69e-05	0.196909	NA	FALSE	FALSE	FALSE	PTB	0.000124452	0.485184	8	88043829	PTB	TRUE	reported	textfile	0.0410659	6.96e-06	Vit A	TRUE	reported	Vit A	textfile	2	TRUE
rs137884374	A	G	A	G	-0.737235	0.00117454	0.0108531	NA	FALSE	FALSE	FALSE	PTB	0.000487407	0.0159631	13	106730039	PTB	TRUE	reported	textfile	0.160503	4.36e-06	Vit A	TRUE	reported	Vit A	textfile	2	TRUE
rs192203538	T	C	T	C	1.01189	-0.000747681	0.00557809	NA	FALSE	FALSE	FALSE	PTB	0.000519426	0.150029	9	118295234	PTB	TRUE	reported	textfile	0.223221	5.81e-06	Vit A	TRUE	reported	Vit A	textfile	2	TRUE
rs1990351	A	G	A	G	0.151574	9.64e-05	0.465595	NA	FALSE	FALSE	FALSE	PTB	9.8e-05	0.325076	7	67619952	PTB	TRUE	reported	textfile	0.0328262	3.88e-06	Vit A	TRUE	reported	Vit A	textfile	2	TRUE
rs34129891	C	T	C	T	-0.237781	-0.000156503	0.137166	NA	FALSE	FALSE	FALSE	PTB	0.000136423	0.251307	15	77481210	PTB	TRUE	reported	textfile	0.0487836	1.09e-06	Vit A	TRUE	reported	Vit A	textfile	2	TRUE
rs371708	G	T	G	T	0.169656	0.000137099	0.257781	NA	FALSE	FALSE	FALSE	PTB	0.000110849	0.21616	5	87514004	PTB	TRUE	reported	textfile	0.0376817	6.72e-06	Vit A	TRUE	reported	Vit A	textfile	2	TRUE
rs4241758	A	T	A	T	-0.343611	8.72e-05	0.0540877	NA	FALSE	TRUE	TRUE	PTB	0.000233985	0.709261	4	183798828	PTB	TRUE	reported	textfile	0.0733151	2.78e-06	Vit A	TRUE	reported	Vit A	textfile	2	FALSE
rs4687301	T	C	T	C	-0.200354	7.49e-05	0.163677	NA	FALSE	FALSE	FALSE	PTB	0.000133134	0.573679	3	191968466	PTB	TRUE	reported	textfile	0.0436829	4.51e-06	Vit A	TRUE	reported	Vit A	textfile	2	TRUE
rs4724701	A	G	A	G	-0.150161	-0.000116307	0.455112	NA	FALSE	FALSE	FALSE	PTB	9.72e-05	0.231386	7	5528883	PTB	TRUE	reported	textfile	0.033331	6.63e-06	Vit A	TRUE	reported	Vit A	textfile	2	TRUE
rs738409	G	C	G	C	-0.180401	8.75e-05	0.255982	NA	FALSE	TRUE	TRUE	PTB	0.000117325	0.455861	22	44324727	PTB	TRUE	reported	textfile	0.0366115	8.33e-07	Vit A	TRUE	reported	Vit A	textfile	2	FALSE
rs75172784	T	C	T	C	-0.882392	3.85e-06	0.00723553	NA	FALSE	FALSE	FALSE	PTB	0.000664512	0.995374	13	95611986	PTB	TRUE	reported	textfile	0.188207	2.75e-06	Vit A	TRUE	reported	Vit A	textfile	2	TRUE
rs77018215	T	G	T	G	-0.410647	0.000120553	0.0330993	NA	FALSE	FALSE	FALSE	PTB	0.000264846	0.648979	15	50366486	PTB	TRUE	reported	textfile	0.0923088	8.64e-06	Vit A	TRUE	reported	Vit A	textfile	2	TRUE
rs78564028	A	C	A	C	-0.436931	0.000207122	0.028909	NA	FALSE	FALSE	FALSE	PTB	0.000260875	0.427225	12	76355868	PTB	TRUE	reported	textfile	0.0973722	7.22e-06	Vit A	TRUE	reported	Vit A	textfile	2	TRUE
rs1532423	A	G	A	G	0.178	-3.41e-05	0.37	NA	FALSE	FALSE	FALSE	PTB	9.77e-05	0.72675	8	86268313	PTB	TRUE	reported	textfile	0.026	6.4e-12	Zinc	TRUE	reported	Zinc	textfile	2	TRUE
rs2120019	C	T	C	T	-0.287	-2.76e-05	0.79	NA	FALSE	FALSE	FALSE	PTB	0.000123757	0.8233	15	75334184	PTB	TRUE	reported	textfile	0.033	1.55e-18	Zinc	TRUE	reported	Zinc	textfile	2	TRUE
rs1697421	A	G	A	G	0.05	-2.82e-05	0.49	NA	FALSE	FALSE	FALSE	PTB	9.71e-05	0.77139	1	21823292	PTB	TRUE	reported	textfile	0.005	3.47e-16	Phosphorus	TRUE	reported	Phosphorus	textfile	2	TRUE
rs17265703	A	G	A	G	0.036	-0.000208256	0.85	NA	FALSE	FALSE	FALSE	PTB	0.000138121	0.131611	3	122048644	PTB	TRUE	reported	textfile	0.006	6.24e-08	Phosphorus	TRUE	reported	Phosphorus	textfile	2	TRUE
rs2970818	A	T	A	T	0.047	-0.000216657	0.09	NA	FALSE	TRUE	TRUE	PTB	0.000158899	0.17273	12	4606168	PTB	TRUE	reported	textfile	0.008	4.04e-08	Phosphorus	TRUE	reported	Phosphorus	textfile	2	FALSE
rs9469578	C	T	C	T	0.059	0.00034189	0.92	NA	FALSE	FALSE	FALSE	PTB	0.000189273	0.0708677	6	33706479	PTB	TRUE	reported	textfile	0.009	5.15e-10	Phosphorus	TRUE	reported	Phosphorus	textfile	2	TRUE
rs947583	C	T	C	T	0.035	8.91e-05	0.29	NA	FALSE	FALSE	FALSE	PTB	0.000108105	0.410037	6	136133659	PTB	TRUE	reported	textfile	0.005	2.19e-09	Phosphorus	TRUE	reported	Phosphorus	textfile	2	TRUE
rs1025321	A	G	A	G	0.203714	-0.0017049	0.191804	NA	FALSE	FALSE	FALSE	SB	0.00221114	0.440679	16	77419661	SB	TRUE	reported	textfile	0.0422857	1.45e-06	VitB6	TRUE	reported	VitB6	textfile	2	TRUE
rs11029725	T	C	T	C	-0.468284	-0.00358611	0.0288517	NA	FALSE	FALSE	FALSE	SB	0.0050501	0.47764	11	26849546	SB	TRUE	reported	textfile	0.100962	3.51e-06	VitB6	TRUE	reported	VitB6	textfile	2	TRUE
rs112821499	C	T	C	T	-0.545187	0.00429432	0.0193402	NA	FALSE	FALSE	FALSE	SB	0.00732968	0.557958	13	46798806	SB	TRUE	reported	textfile	0.120174	5.72e-06	VitB6	TRUE	reported	VitB6	textfile	2	TRUE
rs117119913	T	A	T	A	-0.518499	-0.0147657	0.0236584	NA	FALSE	TRUE	TRUE	SB	0.00517277	0.00431196	7	125236562	SB	TRUE	reported	textfile	0.111792	3.52e-06	VitB6	TRUE	reported	VitB6	textfile	2	FALSE
rs12555011	C	G	C	G	-0.489085	-0.00183689	0.0301479	NA	FALSE	TRUE	TRUE	SB	0.00505535	0.716341	9	21681890	SB	TRUE	reported	textfile	0.0982158	6.37e-07	VitB6	TRUE	reported	VitB6	textfile	2	FALSE
rs144709408	T	A	T	A	-0.787817	0.0191749	0.0103866	NA	FALSE	TRUE	TRUE	SB	0.00766344	0.0123474	3	136875916	SB	TRUE	reported	textfile	0.168518	2.94e-06	VitB6	TRUE	reported	VitB6	textfile	2	FALSE
rs150083605	C	T	C	T	-0.918746	0.00330259	0.00881684	NA	FALSE	FALSE	FALSE	SB	0.00936947	0.724477	19	31804834	SB	TRUE	reported	textfile	0.181112	3.92e-07	VitB6	TRUE	reported	VitB6	textfile	2	TRUE
rs188695391	A	G	A	G	-0.765526	0.00561796	0.0110145	NA	FALSE	FALSE	FALSE	SB	0.00745333	0.451001	11	65718255	SB	TRUE	reported	textfile	0.164133	3.1e-06	VitB6	TRUE	reported	VitB6	textfile	2	TRUE
rs2072239	A	G	A	G	0.174798	0.00108129	0.242156	NA	FALSE	FALSE	FALSE	SB	0.00203485	0.595153	5	135392507	SB	TRUE	reported	textfile	0.0392119	8.28e-06	VitB6	TRUE	reported	VitB6	textfile	2	TRUE
rs2501945	A	G	A	G	-0.615503	0.0187068	0.016055	NA	FALSE	FALSE	FALSE	SB	0.00725097	0.00988528	9	79143059	SB	TRUE	reported	textfile	0.135956	5.98e-06	VitB6	TRUE	reported	VitB6	textfile	2	TRUE
rs28688194	A	C	A	C	0.205581	0.000502922	0.195826	NA	FALSE	FALSE	FALSE	SB	0.00219707	0.818943	18	57596410	SB	TRUE	reported	textfile	0.0425406	1.35e-06	VitB6	TRUE	reported	VitB6	textfile	2	TRUE
rs4752345	C	T	C	T	0.163605	-0.00142536	0.339644	NA	FALSE	FALSE	FALSE	SB	0.00183869	0.438223	10	121584676	SB	TRUE	reported	textfile	0.0358421	5e-06	VitB6	TRUE	reported	VitB6	textfile	2	TRUE
rs61854006	C	A	C	A	-0.426595	-0.00756894	0.0343732	NA	FALSE	FALSE	FALSE	SB	0.00448136	0.0912275	10	90538657	SB	TRUE	reported	textfile	0.0934013	4.94e-06	VitB6	TRUE	reported	VitB6	textfile	2	TRUE
rs72783289	A	G	A	G	-0.200715	-1.46e-05	0.198744	NA	FALSE	FALSE	FALSE	SB	0.00217568	0.994645	2	20398295	SB	TRUE	reported	textfile	0.041407	1.25e-06	VitB6	TRUE	reported	VitB6	textfile	2	TRUE
rs76679463	G	A	G	A	-0.548569	0.00686739	0.0196581	NA	FALSE	FALSE	FALSE	SB	0.00578959	0.235563	8	30483556	SB	TRUE	reported	textfile	0.121125	5.93e-06	VitB6	TRUE	reported	VitB6	textfile	2	TRUE
rs76727921	G	T	G	T	-0.952699	-0.00191053	0.00728863	NA	FALSE	FALSE	FALSE	SB	0.0068901	0.781562	19	21940268	SB	TRUE	reported	textfile	0.201557	2.28e-06	VitB6	TRUE	reported	VitB6	textfile	2	TRUE
rs77606869	C	T	C	T	-0.37916	-8.03e-05	0.0658871	NA	FALSE	FALSE	FALSE	SB	0.00365868	0.982485	6	139327956	SB	TRUE	reported	textfile	0.0678115	2.25e-08	VitB6	TRUE	reported	VitB6	textfile	2	TRUE
rs78379644	C	G	C	G	0.264461	-0.00257586	0.0955924	NA	FALSE	TRUE	TRUE	SB	0.00302209	0.394026	7	107609039	SB	TRUE	reported	textfile	0.0581609	5.44e-06	VitB6	TRUE	reported	VitB6	textfile	2	FALSE
rs11041108	G	A	G	A	0.0838795	0.000783483	0.36516	NA	FALSE	FALSE	FALSE	SB	0.00181667	0.66627	11	6953858	SB	TRUE	reported	textfile	0.0189465	9.55e-06	Folate	TRUE	reported	Folate	textfile	2	TRUE
rs11193562	A	G	A	G	0.112089	0.00458015	0.20965	NA	FALSE	FALSE	FALSE	SB	0.0021682	0.0346542	10	109374864	SB	TRUE	reported	textfile	0.0225675	6.81e-07	Folate	TRUE	reported	Folate	textfile	2	TRUE
rs116626031	T	C	T	C	0.39681	0.000346381	0.0108369	NA	FALSE	FALSE	FALSE	SB	0.00863024	0.967985	12	46631352	SB	TRUE	reported	textfile	0.0893557	8.96e-06	Folate	TRUE	reported	Folate	textfile	2	TRUE
rs12434263	G	A	G	A	0.211457	-0.00125268	0.0390244	NA	FALSE	FALSE	FALSE	SB	0.00438486	0.775121	14	50864812	SB	TRUE	reported	textfile	0.0477283	9.4e-06	Folate	TRUE	reported	Folate	textfile	2	TRUE
rs17769357	G	A	G	A	0.139228	-0.00286758	0.100217	NA	FALSE	FALSE	FALSE	SB	0.00291855	0.32584	14	72749103	SB	TRUE	reported	textfile	0.03046	4.86e-06	Folate	TRUE	reported	Folate	textfile	2	TRUE
rs218896	C	T	C	T	-0.092129	-0.000470945	0.407893	NA	FALSE	FALSE	FALSE	SB	0.00178444	0.791845	8	90726598	SB	TRUE	reported	textfile	0.0187687	9.17e-07	Folate	TRUE	reported	Folate	textfile	2	TRUE
rs34999209	A	T	A	T	0.102706	0.00208132	0.206303	NA	FALSE	TRUE	TRUE	SB	0.00216071	0.335422	10	88550747	SB	TRUE	reported	textfile	0.0228896	7.22e-06	Folate	TRUE	reported	Folate	textfile	2	FALSE
rs3751334	G	A	G	A	-0.126318	-0.00237646	0.137905	NA	FALSE	FALSE	FALSE	SB	0.00253236	0.348026	13	96086010	SB	TRUE	reported	textfile	0.0265671	1.99e-06	Folate	TRUE	reported	Folate	textfile	2	TRUE
rs3763752	C	G	C	G	0.128078	0.00289637	0.116779	NA	FALSE	TRUE	TRUE	SB	0.00281763	0.30398	10	123502150	SB	TRUE	reported	textfile	0.028715	8.18e-06	Folate	TRUE	reported	Folate	textfile	2	FALSE
rs6551595	T	A	T	A	0.11859	-0.00312624	0.136029	NA	FALSE	TRUE	TRUE	SB	0.00249293	0.209831	4	61650706	SB	TRUE	reported	textfile	0.0268075	9.7e-06	Folate	TRUE	reported	Folate	textfile	2	FALSE
rs6668323	T	G	T	G	-0.0954251	-0.0021929	0.23517	NA	FALSE	FALSE	FALSE	SB	0.00207152	0.289789	1	85665325	SB	TRUE	reported	textfile	0.0215531	9.54e-06	Folate	TRUE	reported	Folate	textfile	2	TRUE
rs73170787	A	G	A	G	0.257156	-0.00397964	0.0273477	NA	FALSE	FALSE	FALSE	SB	0.00467217	0.394342	12	102031475	SB	TRUE	reported	textfile	0.0558717	4.17e-06	Folate	TRUE	reported	Folate	textfile	2	TRUE
rs78791299	C	T	C	T	0.228584	0.0122165	0.0333278	NA	FALSE	FALSE	FALSE	SB	0.00471523	0.00957572	5	55753537	SB	TRUE	reported	textfile	0.0513972	8.69e-06	Folate	TRUE	reported	Folate	textfile	2	TRUE
rs79882704	C	A	C	A	0.189377	-0.00185372	0.0612381	NA	FALSE	FALSE	FALSE	SB	0.00343092	0.588993	12	84428753	SB	TRUE	reported	textfile	0.0387994	1.06e-06	Folate	TRUE	reported	Folate	textfile	2	TRUE
rs11167905	T	C	T	C	0.0804	-0.000693924	0.8545	NA	FALSE	FALSE	FALSE	SB	0.00241534	0.773885	5	144906846	SB	TRUE	reported	textfile	0.0164	9.83e-07	VitC	TRUE	reported	VitC	textfile	2	TRUE
rs13069990	T	C	T	C	-0.0506	0.00223821	0.3781	NA	FALSE	FALSE	FALSE	SB	0.00179859	0.213347	3	115620801	SB	TRUE	reported	textfile	0.011	4.44e-06	VitC	TRUE	reported	VitC	textfile	2	TRUE
rs13103690	T	G	T	G	-0.0474	-0.00183606	0.5359	NA	FALSE	FALSE	FALSE	SB	0.00175629	0.295832	4	9972778	SB	TRUE	reported	textfile	0.0104	5.2e-06	VitC	TRUE	reported	VitC	textfile	2	TRUE
rs2070006	T	C	T	C	0.0512	-1e-05	0.3713	NA	FALSE	FALSE	FALSE	SB	0.00180484	0.995577	4	155513866	SB	TRUE	reported	textfile	0.0112	4.76e-06	VitC	TRUE	reported	VitC	textfile	2	TRUE
rs577596	A	G	A	G	-0.0567	0.00117961	0.3267	NA	FALSE	FALSE	FALSE	SB	0.00183986	0.521434	22	25931606	SB	TRUE	reported	textfile	0.0114	6.68e-07	VitC	TRUE	reported	VitC	textfile	2	TRUE
rs6713914	T	C	T	C	0.0593	0.00029371	0.5741	NA	FALSE	FALSE	FALSE	SB	0.0017647	0.867815	2	59523041	SB	TRUE	reported	textfile	0.0116	3.22e-07	VitC	TRUE	reported	VitC	textfile	2	TRUE
rs6826474	T	C	T	C	-0.1383	-0.0042626	0.0393	NA	FALSE	FALSE	FALSE	SB	0.00546098	0.435067	4	96650120	SB	TRUE	reported	textfile	0.0288	1.56e-06	VitC	TRUE	reported	VitC	textfile	2	TRUE
rs6834631	T	G	T	G	0.1306	0.000366015	0.9596	NA	FALSE	FALSE	FALSE	SB	0.00424136	0.931231	4	122315665	SB	TRUE	reported	textfile	0.0267	1.03e-06	VitC	TRUE	reported	VitC	textfile	2	TRUE
rs7112460	T	C	T	C	0.1084	-0.00205831	0.0658	NA	FALSE	FALSE	FALSE	SB	0.00359834	0.567313	11	125751859	SB	TRUE	reported	textfile	0.0223	1.14e-06	VitC	TRUE	reported	VitC	textfile	2	TRUE
rs8057559	T	C	T	C	0.1395	0.00157098	0.0312	NA	FALSE	FALSE	FALSE	SB	0.00536276	0.769568	16	73317172	SB	TRUE	reported	textfile	0.0314	9.1e-06	VitC	TRUE	reported	VitC	textfile	2	TRUE
rs808686	A	G	A	G	0.0598	0.00427914	0.6086	NA	FALSE	FALSE	FALSE	SB	0.00175469	0.0147434	20	19717135	SB	TRUE	reported	textfile	0.0128	3.01e-06	VitC	TRUE	reported	VitC	textfile	2	TRUE
rs8105491	T	G	T	G	-0.0698	-0.00157441	0.154	NA	FALSE	FALSE	FALSE	SB	0.00244808	0.520147	19	20403988	SB	TRUE	reported	textfile	0.0148	2.3e-06	VitC	TRUE	reported	VitC	textfile	2	TRUE
rs9419004	C	G	C	G	-0.254	-0.00180219	0.186	NA	FALSE	TRUE	TRUE	SB	0.00196118	0.358135	10	134914522	SB	TRUE	reported	textfile	0.0563	6.53e-06	VitC	TRUE	reported	VitC	textfile	2	FALSE
rs9606290	A	G	A	G	0.159	-0.00153491	0.241	NA	FALSE	FALSE	FALSE	SB	0.00202198	0.447789	22	20218237	SB	TRUE	reported	textfile	0.0352	6.32e-06	VitC	TRUE	reported	VitC	textfile	2	TRUE
rs114328071	A	G	A	G	-0.255296	0.00477011	0.0203413	NA	FALSE	FALSE	FALSE	SB	0.00645424	0.45987	3	111848101	SB	TRUE	reported	textfile	0.0551812	3.72e-06	Nicotinamide	TRUE	reported	Nicotinamide	textfile	2	TRUE
rs117596898	C	A	C	A	-0.294998	0.0105256	0.0198014	NA	FALSE	FALSE	FALSE	SB	0.00681215	0.122321	20	37579655	SB	TRUE	reported	textfile	0.0556199	1.13e-07	Nicotinamide	TRUE	reported	Nicotinamide	textfile	2	TRUE
rs117948711	C	A	C	A	-0.205743	-0.00188333	0.0296741	NA	FALSE	FALSE	FALSE	SB	0.00489893	0.700655	15	53031768	SB	TRUE	reported	textfile	0.0456293	6.51e-06	Nicotinamide	TRUE	reported	Nicotinamide	textfile	2	TRUE
rs12353979	G	A	G	A	0.109412	-0.00362744	0.123252	NA	FALSE	FALSE	FALSE	SB	0.00264167	0.169708	1	30063989	SB	TRUE	reported	textfile	0.023984	5.07e-06	Nicotinamide	TRUE	reported	Nicotinamide	textfile	2	TRUE
rs1283687	G	A	G	A	-0.0908705	0.000401968	0.178244	NA	FALSE	FALSE	FALSE	SB	0.00223103	0.857018	8	108416439	SB	TRUE	reported	textfile	0.020225	7.02e-06	Nicotinamide	TRUE	reported	Nicotinamide	textfile	2	TRUE
rs145168145	T	G	T	G	0.413821	0.00865481	0.00697732	NA	FALSE	FALSE	FALSE	SB	0.0103395	0.40256	19	39858553	SB	TRUE	reported	textfile	0.093591	9.8e-06	Nicotinamide	TRUE	reported	Nicotinamide	textfile	2	TRUE
rs148244996	T	A	T	A	0.378517	0.00745647	0.00859298	NA	FALSE	TRUE	TRUE	SB	0.00886971	0.400538	1	197707465	SB	TRUE	reported	textfile	0.0841454	6.85e-06	Nicotinamide	TRUE	reported	Nicotinamide	textfile	2	FALSE
rs4132577	G	C	G	C	0.0722496	0.0016871	0.453916	NA	FALSE	TRUE	TRUE	SB	0.00175378	0.336064	3	94891307	SB	TRUE	reported	textfile	0.0154464	2.9e-06	Nicotinamide	TRUE	reported	Nicotinamide	textfile	2	FALSE
rs4665924	C	T	C	T	0.0823826	-0.000161684	0.378265	NA	FALSE	FALSE	FALSE	SB	0.00181772	0.929123	2	27139305	SB	TRUE	reported	textfile	0.0160757	2.98e-07	Nicotinamide	TRUE	reported	Nicotinamide	textfile	2	TRUE
rs4888987	C	G	C	G	-0.102569	0.00127959	0.135559	NA	FALSE	TRUE	TRUE	SB	0.00259303	0.62168	16	79519829	SB	TRUE	reported	textfile	0.0224792	5.05e-06	Nicotinamide	TRUE	reported	Nicotinamide	textfile	2	FALSE
rs56234300	G	T	G	T	0.171361	-0.00317103	0.0445887	NA	FALSE	FALSE	FALSE	SB	0.00400627	0.428646	20	40025253	SB	TRUE	reported	textfile	0.0373122	4.38e-06	Nicotinamide	TRUE	reported	Nicotinamide	textfile	2	TRUE
rs56801126	T	G	T	G	0.110952	-0.00333253	0.112339	NA	FALSE	FALSE	FALSE	SB	0.00275217	0.225948	16	5549751	SB	TRUE	reported	textfile	0.0247166	7.16e-06	Nicotinamide	TRUE	reported	Nicotinamide	textfile	2	TRUE
rs579090	A	T	A	T	-0.233213	-0.00784691	0.0229008	NA	FALSE	TRUE	TRUE	SB	0.00530465	0.139078	7	54796452	SB	TRUE	reported	textfile	0.0516028	6.2e-06	Nicotinamide	TRUE	reported	Nicotinamide	textfile	2	FALSE
rs67524001	T	C	T	C	0.0807149	-0.000849892	0.322229	NA	FALSE	FALSE	FALSE	SB	0.00187827	0.65092	2	236069907	SB	TRUE	reported	textfile	0.0166249	1.2e-06	Nicotinamide	TRUE	reported	Nicotinamide	textfile	2	TRUE
rs6798308	C	T	C	T	-0.0705107	0.00121653	0.570194	NA	FALSE	FALSE	FALSE	SB	0.00179321	0.497517	3	161895309	SB	TRUE	reported	textfile	0.015621	6.37e-06	Nicotinamide	TRUE	reported	Nicotinamide	textfile	2	TRUE
rs6835705	A	G	A	G	0.197354	0.00477563	0.0333045	NA	FALSE	FALSE	FALSE	SB	0.00536148	0.373078	4	15738370	SB	TRUE	reported	textfile	0.0432485	5.04e-06	Nicotinamide	TRUE	reported	Nicotinamide	textfile	2	TRUE
rs6887037	A	T	A	T	0.079635	-0.000184273	0.474337	NA	FALSE	TRUE	TRUE	SB	0.00178432	0.917746	5	174219089	SB	TRUE	reported	textfile	0.0160282	6.75e-07	Nicotinamide	TRUE	reported	Nicotinamide	textfile	2	FALSE
rs722585	A	G	A	G	0.0804135	0.00420488	0.294125	NA	FALSE	FALSE	FALSE	SB	0.00194354	0.0305055	6	1775863	SB	TRUE	reported	textfile	0.0171178	2.63e-06	Nicotinamide	TRUE	reported	Nicotinamide	textfile	2	TRUE
rs72686880	C	T	C	T	-0.0972767	-0.00170214	0.155428	NA	FALSE	FALSE	FALSE	SB	0.00240276	0.478694	9	18390837	SB	TRUE	reported	textfile	0.0211281	4.14e-06	Nicotinamide	TRUE	reported	Nicotinamide	textfile	2	TRUE
rs72795906	A	G	A	G	0.0922294	-0.00168711	0.175726	NA	FALSE	FALSE	FALSE	SB	0.00229984	0.463211	16	29014049	SB	TRUE	reported	textfile	0.0206275	7.78e-06	Nicotinamide	TRUE	reported	Nicotinamide	textfile	2	TRUE
rs75799357	T	G	T	G	0.144469	0.00024945	0.0641944	NA	FALSE	FALSE	FALSE	SB	0.0035663	0.944237	16	50267053	SB	TRUE	reported	textfile	0.0318563	5.76e-06	Nicotinamide	TRUE	reported	Nicotinamide	textfile	2	TRUE
rs76072284	T	C	T	C	0.213359	-0.00208271	0.0274691	NA	FALSE	FALSE	FALSE	SB	0.00544036	0.701851	8	125151231	SB	TRUE	reported	textfile	0.0466437	4.78e-06	Nicotinamide	TRUE	reported	Nicotinamide	textfile	2	TRUE
rs7657217	T	C	T	C	-0.0997855	-0.000988127	0.154206	NA	FALSE	FALSE	FALSE	SB	0.00240354	0.680991	4	169761705	SB	TRUE	reported	textfile	0.0218101	4.76e-06	Nicotinamide	TRUE	reported	Nicotinamide	textfile	2	TRUE
rs76965804	A	C	A	C	0.133879	-0.00496987	0.0787152	NA	FALSE	FALSE	FALSE	SB	0.00320577	0.121077	5	110544791	SB	TRUE	reported	textfile	0.0289552	3.77e-06	Nicotinamide	TRUE	reported	Nicotinamide	textfile	2	TRUE
rs79366070	A	G	A	G	0.240407	-0.00742972	0.0245153	NA	FALSE	FALSE	FALSE	SB	0.00612466	0.225103	2	159277518	SB	TRUE	reported	textfile	0.0496939	1.31e-06	Nicotinamide	TRUE	reported	Nicotinamide	textfile	2	TRUE
rs9373605	A	G	A	G	0.122538	0.000909892	0.109118	NA	FALSE	FALSE	FALSE	SB	0.00291904	0.755262	6	101659322	SB	TRUE	reported	textfile	0.0249828	9.35e-07	Nicotinamide	TRUE	reported	Nicotinamide	textfile	2	TRUE
rs115031793	A	G	A	G	-0.0656975	0.0102413	0.0446973	NA	FALSE	FALSE	FALSE	SB	0.00437744	0.0193101	1	182656514	SB	TRUE	reported	textfile	0.0115968	1.47e-08	Calcium	TRUE	reported	Calcium	textfile	2	TRUE
rs139974673	C	T	C	T	0.0849558	0.000299834	0.0275203	NA	FALSE	FALSE	FALSE	SB	0.0055789	0.957139	15	44027885	SB	TRUE	reported	textfile	0.0146891	7.31e-09	Calcium	TRUE	reported	Calcium	textfile	2	TRUE
rs1728918	A	G	A	G	0.0325595	-0.0025983	0.286674	NA	FALSE	FALSE	FALSE	SB	0.00197239	0.187731	2	27635463	SB	TRUE	reported	textfile	0.00532682	9.82e-10	Calcium	TRUE	reported	Calcium	textfile	2	TRUE
rs17884869	A	G	A	G	-0.101815	0.00595344	0.0266034	NA	FALSE	FALSE	FALSE	SB	0.00563838	0.291029	12	123519112	SB	TRUE	reported	textfile	0.0149631	1.01e-11	Calcium	TRUE	reported	Calcium	textfile	2	TRUE
rs192289824	T	C	T	C	-0.114952	-0.00497438	0.0137111	NA	FALSE	FALSE	FALSE	SB	0.0060588	0.411639	12	29752770	SB	TRUE	reported	textfile	0.0208072	3.3e-08	Calcium	TRUE	reported	Calcium	textfile	2	TRUE
rs3746069	T	C	T	C	-0.0389967	-0.000439612	0.185986	NA	FALSE	FALSE	FALSE	SB	0.0022244	0.843334	19	3114864	SB	TRUE	reported	textfile	0.00618563	2.89e-10	Calcium	TRUE	reported	Calcium	textfile	2	TRUE
rs73186030	T	C	T	C	0.143854	-0.000704995	0.136014	NA	FALSE	FALSE	FALSE	SB	0.0026266	0.788387	3	122013465	SB	TRUE	reported	textfile	0.00702398	3.21e-93	Calcium	TRUE	reported	Calcium	textfile	2	TRUE
rs838717	G	A	G	A	0.0372776	-0.00274852	0.427599	NA	FALSE	FALSE	FALSE	SB	0.00177271	0.121035	2	234296444	SB	TRUE	reported	textfile	0.00487446	2.05e-14	Calcium	TRUE	reported	Calcium	textfile	2	TRUE
rs968470	C	T	C	T	-0.0280814	-0.00205144	0.390747	NA	FALSE	FALSE	FALSE	SB	0.00179885	0.254116	2	97423626	SB	TRUE	reported	textfile	0.00494716	1.38e-08	Calcium	TRUE	reported	Calcium	textfile	2	TRUE
rs12794714	A	G	A	G	-0.125969	0.00243349	0.440725	NA	FALSE	FALSE	FALSE	SB	0.00177736	0.170954	11	14913575	SB	TRUE	reported	textfile	0.00975472	3.77e-38	VitD	TRUE	reported	VitD	textfile	2	TRUE
rs1352846	G	A	G	A	-0.152831	0.000896227	0.283393	NA	FALSE	FALSE	FALSE	SB	0.00192119	0.640862	4	72617775	SB	TRUE	reported	textfile	0.0107149	3.7e-46	VitD	TRUE	reported	VitD	textfile	2	TRUE
rs1800562	A	G	A	G	0.1948	-0.00296343	0.0691881	NA	FALSE	FALSE	FALSE	SB	0.00324617	0.361298	6	26093141	SB	TRUE	reported	textfile	0.0215385	1.51e-19	iron	TRUE	reported	iron	textfile	2	TRUE
rs2413450	T	C	T	C	-0.120034	-0.00121822	0.469798	NA	FALSE	FALSE	FALSE	SB	0.00175214	0.486885	22	37470224	SB	TRUE	reported	textfile	0.0109597	6.48e-28	iron	TRUE	reported	iron	textfile	2	TRUE
rs2066981	G	A	G	A	-0.0604798	-0.000315928	0.461096	NA	FALSE	FALSE	FALSE	SB	0.00175901	0.857463	1	155172379	SB	TRUE	reported	textfile	0.00901249	1.94e-11	Magnesium	TRUE	reported	Magnesium	textfile	2	TRUE
rs7894336	C	T	C	T	0.0538858	-0.000998245	0.467184	NA	FALSE	FALSE	FALSE	SB	0.00175254	0.568952	10	8026609	SB	TRUE	reported	textfile	0.00900319	2.16e-09	Magnesium	TRUE	reported	Magnesium	textfile	2	TRUE
rs631106	A	C	A	C	-0.0956491	-0.000555629	0.336291	NA	FALSE	FALSE	FALSE	SB	0.00183739	0.762347	1	62901807	SB	TRUE	reported	textfile	0.0162684	4.12e-09	VitE	TRUE	reported	VitE	textfile	2	TRUE
rs1131603	C	T	C	T	0.132425	0.00167384	0.0461479	NA	FALSE	FALSE	FALSE	SB	0.00424104	0.693083	22	31018975	SB	TRUE	reported	textfile	0.024152	4.18e-08	Vit B12	TRUE	reported	Vit B12	textfile	2	TRUE
rs12780845	G	A	G	A	0.0661161	-0.00281055	0.316732	NA	FALSE	FALSE	FALSE	SB	0.00190052	0.13919	10	17223244	SB	TRUE	reported	textfile	0.0107485	7.69e-10	Vit B12	TRUE	reported	Vit B12	textfile	2	TRUE
rs1801222	A	G	A	G	-0.0900052	0.00382906	0.355834	NA	FALSE	FALSE	FALSE	SB	0.00180737	0.0341302	10	17156151	SB	TRUE	reported	textfile	0.0104162	5.58e-18	Vit B12	TRUE	reported	Vit B12	textfile	2	TRUE
rs4458686	C	T	C	T	-0.0695189	0.00226307	0.373049	NA	FALSE	FALSE	FALSE	SB	0.00181005	0.211202	6	49406925	SB	TRUE	reported	textfile	0.0103917	2.23e-11	Vit B12	TRUE	reported	Vit B12	textfile	2	TRUE
rs506897	G	C	G	C	-0.108396	-0.000781962	0.477601	NA	FALSE	TRUE	TRUE	SB	0.00176426	0.657606	19	49208629	SB	TRUE	reported	textfile	0.0100758	5.43e-27	Vit B12	TRUE	reported	Vit B12	textfile	2	FALSE
rs526934	G	A	G	A	-0.0840048	0.000824432	0.27799	NA	FALSE	FALSE	FALSE	SB	0.00196163	0.674283	11	59633493	SB	TRUE	reported	textfile	0.0112166	6.92e-14	Vit B12	TRUE	reported	Vit B12	textfile	2	TRUE
rs1175550	G	A	G	A	0.198	-0.0025104	0.22	NA	FALSE	FALSE	FALSE	SB	0.00210977	0.234093	1	3691528	SB	TRUE	reported	textfile	0.032	2.51e-10	Copper	TRUE	reported	Copper	textfile	2	TRUE
rs2769264	G	T	G	T	0.313	0.00544011	0.16	NA	FALSE	FALSE	FALSE	SB	0.00226175	0.0161636	1	151344741	SB	TRUE	reported	textfile	0.034	1.49e-20	Copper	TRUE	reported	Copper	textfile	2	TRUE
rs117714710	C	T	C	T	-0.257928	0.00231237	0.0876574	NA	FALSE	FALSE	FALSE	SB	0.00298701	0.43885	15	22975510	SB	TRUE	reported	textfile	0.0581241	9.1e-06	Vit A	TRUE	reported	Vit A	textfile	2	TRUE
rs11786526	A	C	A	C	0.184591	0.0015256	0.196909	NA	FALSE	FALSE	FALSE	SB	0.00225357	0.498426	8	88043829	SB	TRUE	reported	textfile	0.0410659	6.96e-06	Vit A	TRUE	reported	Vit A	textfile	2	TRUE
rs137884374	A	G	A	G	-0.737235	-0.0127094	0.0108531	NA	FALSE	FALSE	FALSE	SB	0.00891225	0.153858	13	106730039	SB	TRUE	reported	textfile	0.160503	4.36e-06	Vit A	TRUE	reported	Vit A	textfile	2	TRUE
rs192203538	T	C	T	C	1.01189	0.0127838	0.00557809	NA	FALSE	FALSE	FALSE	SB	0.00939343	0.17354	9	118295234	SB	TRUE	reported	textfile	0.223221	5.81e-06	Vit A	TRUE	reported	Vit A	textfile	2	TRUE
rs1990351	A	G	A	G	0.151574	0.00233679	0.465595	NA	FALSE	FALSE	FALSE	SB	0.00177118	0.187059	7	67619952	SB	TRUE	reported	textfile	0.0328262	3.88e-06	Vit A	TRUE	reported	Vit A	textfile	2	TRUE
rs34129891	C	T	C	T	-0.237781	0.0008334	0.137166	NA	FALSE	FALSE	FALSE	SB	0.0024582	0.734589	15	77481210	SB	TRUE	reported	textfile	0.0487836	1.09e-06	Vit A	TRUE	reported	Vit A	textfile	2	TRUE
rs371708	G	T	G	T	0.169656	-0.00241888	0.257781	NA	FALSE	FALSE	FALSE	SB	0.00200974	0.228757	5	87514004	SB	TRUE	reported	textfile	0.0376817	6.72e-06	Vit A	TRUE	reported	Vit A	textfile	2	TRUE
rs4241758	A	T	A	T	-0.343611	0.00411414	0.0540877	NA	FALSE	TRUE	TRUE	SB	0.00426089	0.33427	4	183798828	SB	TRUE	reported	textfile	0.0733151	2.78e-06	Vit A	TRUE	reported	Vit A	textfile	2	FALSE
rs4687301	T	C	T	C	-0.200354	-0.00355015	0.163677	NA	FALSE	FALSE	FALSE	SB	0.00240137	0.13931	3	191968466	SB	TRUE	reported	textfile	0.0436829	4.51e-06	Vit A	TRUE	reported	Vit A	textfile	2	TRUE
rs4724701	A	G	A	G	-0.150161	0.000235449	0.455112	NA	FALSE	FALSE	FALSE	SB	0.00175857	0.893492	7	5528883	SB	TRUE	reported	textfile	0.033331	6.63e-06	Vit A	TRUE	reported	Vit A	textfile	2	TRUE
rs738409	G	C	G	C	-0.180401	0.00150675	0.255982	NA	FALSE	TRUE	TRUE	SB	0.00212283	0.47784	22	44324727	SB	TRUE	reported	textfile	0.0366115	8.33e-07	Vit A	TRUE	reported	Vit A	textfile	2	FALSE
rs75172784	T	C	T	C	-0.882392	-0.0175495	0.00723553	NA	FALSE	FALSE	FALSE	SB	0.0114497	0.125343	13	95611986	SB	TRUE	reported	textfile	0.188207	2.75e-06	Vit A	TRUE	reported	Vit A	textfile	2	TRUE
rs77018215	T	G	T	G	-0.410647	0.00118582	0.0330993	NA	FALSE	FALSE	FALSE	SB	0.00483131	0.806113	15	50366486	SB	TRUE	reported	textfile	0.0923088	8.64e-06	Vit A	TRUE	reported	Vit A	textfile	2	TRUE
rs78564028	A	C	A	C	-0.436931	0.00316485	0.028909	NA	FALSE	FALSE	FALSE	SB	0.00468209	0.499077	12	76355868	SB	TRUE	reported	textfile	0.0973722	7.22e-06	Vit A	TRUE	reported	Vit A	textfile	2	TRUE
rs1532423	A	G	A	G	0.178	0.000134605	0.37	NA	FALSE	FALSE	FALSE	SB	0.00177119	0.939422	8	86268313	SB	TRUE	reported	textfile	0.026	6.4e-12	Zinc	TRUE	reported	Zinc	textfile	2	TRUE
rs2120019	C	T	C	T	-0.287	-0.00159363	0.79	NA	FALSE	FALSE	FALSE	SB	0.00223393	0.475617	15	75334184	SB	TRUE	reported	textfile	0.033	1.55e-18	Zinc	TRUE	reported	Zinc	textfile	2	TRUE
rs1697421	A	G	A	G	0.05	0.0004894	0.49	NA	FALSE	FALSE	FALSE	SB	0.00175822	0.780745	1	21823292	SB	TRUE	reported	textfile	0.005	3.47e-16	Phosphorus	TRUE	reported	Phosphorus	textfile	2	TRUE
rs17265703	A	G	A	G	0.036	0.000811836	0.85	NA	FALSE	FALSE	FALSE	SB	0.002504	0.745776	3	122048644	SB	TRUE	reported	textfile	0.006	6.24e-08	Phosphorus	TRUE	reported	Phosphorus	textfile	2	TRUE
rs2970818	A	T	A	T	0.047	0.00158771	0.09	NA	FALSE	TRUE	TRUE	SB	0.00285932	0.578708	12	4606168	SB	TRUE	reported	textfile	0.008	4.04e-08	Phosphorus	TRUE	reported	Phosphorus	textfile	2	FALSE
rs9469578	C	T	C	T	0.059	-0.00192165	0.92	NA	FALSE	FALSE	FALSE	SB	0.00345584	0.578172	6	33706479	SB	TRUE	reported	textfile	0.009	5.15e-10	Phosphorus	TRUE	reported	Phosphorus	textfile	2	TRUE
rs947583	C	T	C	T	0.035	0.0006093	0.29	NA	FALSE	FALSE	FALSE	SB	0.00195297	0.755052	6	136133659	SB	TRUE	reported	textfile	0.005	2.19e-09	Phosphorus	TRUE	reported	Phosphorus	textfile	2	TRUE

## Sheet: Table S3
Table S3. Harmonization data_micronutrients and pregnancy complications in the replication set.
SNP	effect_allele.exposure	other_allele.exposure	effect_allele.outcome	other_allele.outcome	beta.exposure	beta.outcome	eaf.exposure	eaf.outcome	remove	palindromic	ambiguous	id.outcome	pos.outcome	pval.outcome	se.outcome	outcome	mr_keep.outcome	pval_origin.outcome	data_source.outcome	se.exposure	pval.exposure	exposure	mr_keep.exposure	pval_origin.exposure	id.exposure	data_source.exposure	action	mr_keep
rs1025321	A	G	A	G	0.203714	-0.0204222	0.191804	0.287445	FALSE	FALSE	FALSE	GDM	77385764	0.159423	0.0145146	GDM	TRUE	reported	textfile	0.0422857	1.45e-06	VitB6	TRUE	reported	VitB6	textfile	2	TRUE
rs11029725	T	C	T	C	-0.468284	0.0405787	0.0288517	0.024735	FALSE	FALSE	FALSE	GDM	26827999	0.336464	0.0422178	GDM	TRUE	reported	textfile	0.100962	3.51e-06	VitB6	TRUE	reported	VitB6	textfile	2	TRUE
rs112821499	C	T	C	T	-0.545187	-0.0193056	0.0193402	0.0241115	FALSE	FALSE	FALSE	GDM	46224671	0.65354	0.0430112	GDM	TRUE	reported	textfile	0.120174	5.72e-06	VitB6	TRUE	reported	VitB6	textfile	2	TRUE
rs117119913	T	A	T	A	-0.518499	-0.0715307	0.0236584	0.0341518	FALSE	TRUE	FALSE	GDM	125596508	0.0498793	0.0364766	GDM	TRUE	reported	textfile	0.111792	3.52e-06	VitB6	TRUE	reported	VitB6	textfile	2	TRUE
rs12555011	C	G	C	G	-0.489085	-0.00205304	0.0301479	0.0149756	FALSE	TRUE	FALSE	GDM	21681891	0.969953	0.0545057	GDM	TRUE	reported	textfile	0.0982158	6.37e-07	VitB6	TRUE	reported	VitB6	textfile	2	TRUE
rs144709408	T	A	T	A	-0.787817	-0.0473876	0.0103866	0.00657133	FALSE	TRUE	FALSE	GDM	137157074	0.562734	0.0818744	GDM	TRUE	reported	textfile	0.168518	2.94e-06	VitB6	TRUE	reported	VitB6	textfile	2	TRUE
rs150083605	C	T	C	T	-0.918746	0.222377	0.00881684	0.00571174	FALSE	FALSE	FALSE	GDM	31313928	0.00788279	0.0836933	GDM	TRUE	reported	textfile	0.181112	3.92e-07	VitB6	TRUE	reported	VitB6	textfile	2	TRUE
rs188695391	A	G	A	G	-0.765526	-0.0602394	0.0110145	0.0230811	FALSE	FALSE	FALSE	GDM	65950784	0.172126	0.0441184	GDM	TRUE	reported	textfile	0.164133	3.1e-06	VitB6	TRUE	reported	VitB6	textfile	2	TRUE
rs2072239	A	G	A	G	0.174798	-0.00174029	0.242156	0.253395	FALSE	FALSE	FALSE	GDM	136056818	0.908209	0.0150939	GDM	TRUE	reported	textfile	0.0392119	8.28e-06	VitB6	TRUE	reported	VitB6	textfile	2	TRUE
rs28688194	A	C	A	C	0.205581	-0.00677371	0.195826	0.197334	FALSE	FALSE	FALSE	GDM	59929178	0.681988	0.0165313	GDM	TRUE	reported	textfile	0.0425406	1.35e-06	VitB6	TRUE	reported	VitB6	textfile	2	TRUE
rs4752345	C	T	C	T	0.163605	0.0078607	0.339644	0.344068	FALSE	FALSE	FALSE	GDM	119825164	0.568282	0.0137766	GDM	TRUE	reported	textfile	0.0358421	5e-06	VitB6	TRUE	reported	VitB6	textfile	2	TRUE
rs61854006	C	A	C	A	-0.426595	-0.0350655	0.0343732	0.0275959	FALSE	FALSE	FALSE	GDM	88778900	0.380577	0.039991	GDM	TRUE	reported	textfile	0.0934013	4.94e-06	VitB6	TRUE	reported	VitB6	textfile	2	TRUE
rs72783289	A	G	A	G	-0.200715	-0.00378477	0.198744	0.161444	FALSE	FALSE	FALSE	GDM	20198534	0.831961	0.017837	GDM	TRUE	reported	textfile	0.041407	1.25e-06	VitB6	TRUE	reported	VitB6	textfile	2	TRUE
rs76679463	G	A	G	A	-0.548569	-0.0226598	0.0196581	0.00655984	FALSE	FALSE	FALSE	GDM	30626039	0.782651	0.0821402	GDM	TRUE	reported	textfile	0.121125	5.93e-06	VitB6	TRUE	reported	VitB6	textfile	2	TRUE
rs76727921	G	T	G	T	-0.952699	-0.0146137	0.00728863	0.0269691	FALSE	FALSE	FALSE	GDM	21757466	0.718815	0.0405886	GDM	TRUE	reported	textfile	0.201557	2.28e-06	VitB6	TRUE	reported	VitB6	textfile	2	TRUE
rs77606869	C	T	C	T	-0.37916	-0.0195892	0.0658871	0.0382884	FALSE	FALSE	FALSE	GDM	139006819	0.569719	0.0344598	GDM	TRUE	reported	textfile	0.0678115	2.25e-08	VitB6	TRUE	reported	VitB6	textfile	2	TRUE
rs78379644	C	G	C	G	0.264461	-0.0463305	0.0955924	0.0673356	FALSE	TRUE	FALSE	GDM	107968594	0.0786991	0.0263498	GDM	TRUE	reported	textfile	0.0581609	5.44e-06	VitB6	TRUE	reported	VitB6	textfile	2	TRUE
rs11041108	G	A	G	A	0.0838795	-0.0144952	0.36516	0.354038	FALSE	FALSE	FALSE	GDM	6932627	0.290679	0.0137183	GDM	TRUE	reported	textfile	0.0189465	9.55e-06	Folate	TRUE	reported	Folate	textfile	2	TRUE
rs11193562	A	G	A	G	0.112089	0.0274316	0.20965	0.241586	FALSE	FALSE	FALSE	GDM	107615106	0.0737344	0.0153398	GDM	TRUE	reported	textfile	0.0225675	6.81e-07	Folate	TRUE	reported	Folate	textfile	2	TRUE
rs116626031	T	C	T	C	0.39681	0.485617	0.0108369	0.00102961	FALSE	FALSE	FALSE	GDM	46237569	0.0305232	0.224487	GDM	TRUE	reported	textfile	0.0893557	8.96e-06	Folate	TRUE	reported	Folate	textfile	2	TRUE
rs117786304	G	A	G	A	0.450501	0.0416905	0.00862506	0.0151614	FALSE	FALSE	FALSE	GDM	34612142	0.433158	0.0531903	GDM	TRUE	reported	textfile	0.100647	7.6e-06	Folate	TRUE	reported	Folate	textfile	2	TRUE
rs12434263	G	A	G	A	0.211457	0.0393494	0.0390244	0.021372	FALSE	FALSE	FALSE	GDM	50398094	0.385053	0.0453009	GDM	TRUE	reported	textfile	0.0477283	9.4e-06	Folate	TRUE	reported	Folate	textfile	2	TRUE
rs17769357	G	A	G	A	0.139228	0.030887	0.100217	0.07438	FALSE	FALSE	FALSE	GDM	72282395	0.221569	0.0252682	GDM	TRUE	reported	textfile	0.03046	4.86e-06	Folate	TRUE	reported	Folate	textfile	2	TRUE
rs218896	C	T	C	T	-0.092129	-0.00304463	0.407893	0.398093	FALSE	FALSE	FALSE	GDM	89714370	0.820675	0.0134316	GDM	TRUE	reported	textfile	0.0187687	9.17e-07	Folate	TRUE	reported	Folate	textfile	2	TRUE
rs34999209	A	T	A	T	0.102706	0.029058	0.206303	0.272774	FALSE	TRUE	FALSE	GDM	86790990	0.0482503	0.0147117	GDM	TRUE	reported	textfile	0.0228896	7.22e-06	Folate	TRUE	reported	Folate	textfile	2	TRUE
rs3751334	G	A	G	A	-0.126318	0.00240244	0.137905	0.167287	FALSE	FALSE	FALSE	GDM	95433756	0.891818	0.0176644	GDM	TRUE	reported	textfile	0.0265671	1.99e-06	Folate	TRUE	reported	Folate	textfile	2	TRUE
rs3763752	C	G	C	G	0.128078	0.0171735	0.116779	0.0868096	FALSE	TRUE	FALSE	GDM	121742635	0.462882	0.0233936	GDM	TRUE	reported	textfile	0.028715	8.18e-06	Folate	TRUE	reported	Folate	textfile	2	TRUE
rs6551595	T	A	T	A	0.11859	-0.010424	0.136029	0.134934	FALSE	TRUE	FALSE	GDM	60784988	0.586059	0.0191421	GDM	TRUE	reported	textfile	0.0268075	9.7e-06	Folate	TRUE	reported	Folate	textfile	2	TRUE
rs6668323	T	G	T	G	-0.0954251	0.0223406	0.23517	0.246478	FALSE	FALSE	FALSE	GDM	85199642	0.143327	0.015265	GDM	TRUE	reported	textfile	0.0215531	9.54e-06	Folate	TRUE	reported	Folate	textfile	2	TRUE
rs73170787	A	G	A	G	0.257156	-0.0333942	0.0273477	0.00645963	FALSE	FALSE	FALSE	GDM	101637697	0.68627	0.0826748	GDM	TRUE	reported	textfile	0.0558717	4.17e-06	Folate	TRUE	reported	Folate	textfile	2	TRUE
rs78791299	C	T	C	T	0.228584	-0.00328306	0.0333278	0.0697763	FALSE	FALSE	FALSE	GDM	56457710	0.898306	0.0256887	GDM	TRUE	reported	textfile	0.0513972	8.69e-06	Folate	TRUE	reported	Folate	textfile	2	TRUE
rs79882704	C	A	C	A	0.189377	0.0156771	0.0612381	0.0523153	FALSE	FALSE	FALSE	GDM	84034974	0.59602	0.0295719	GDM	TRUE	reported	textfile	0.0387994	1.06e-06	Folate	TRUE	reported	Folate	textfile	2	TRUE
rs11167905	T	C	T	C	0.0804	0.00656483	0.8545	0.875146	FALSE	FALSE	FALSE	GDM	145527283	0.741717	0.0199187	GDM	TRUE	reported	textfile	0.0164	9.83e-07	VitC	TRUE	reported	VitC	textfile	2	TRUE
rs13069990	T	C	T	C	-0.0506	0.0136273	0.3781	0.37472	FALSE	FALSE	FALSE	GDM	115901954	0.314924	0.0135603	GDM	TRUE	reported	textfile	0.011	4.44e-06	VitC	TRUE	reported	VitC	textfile	2	TRUE
rs13103690	T	G	T	G	-0.0474	0.00519588	0.5359	0.558463	FALSE	FALSE	FALSE	GDM	9971154	0.694151	0.0132134	GDM	TRUE	reported	textfile	0.0104	5.2e-06	VitC	TRUE	reported	VitC	textfile	2	TRUE
rs2070006	T	C	T	C	0.0512	0.00794698	0.3713	0.461023	FALSE	FALSE	FALSE	GDM	154592714	0.545037	0.0131309	GDM	TRUE	reported	textfile	0.0112	4.76e-06	VitC	TRUE	reported	VitC	textfile	2	TRUE
rs577596	A	G	A	G	-0.0567	-0.00874139	0.3267	0.423429	FALSE	FALSE	FALSE	GDM	25535639	0.51061	0.013287	GDM	TRUE	reported	textfile	0.0114	6.68e-07	VitC	TRUE	reported	VitC	textfile	2	TRUE
rs6713914	T	C	T	C	0.0593	-0.00769585	0.5741	0.567359	FALSE	FALSE	FALSE	GDM	59295906	0.561354	0.0132497	GDM	TRUE	reported	textfile	0.0116	3.22e-07	VitC	TRUE	reported	VitC	textfile	2	TRUE
rs6826474	T	C	T	C	-0.1383	0.0853839	0.0393	0.0198627	FALSE	FALSE	FALSE	GDM	95728969	0.0721406	0.0474823	GDM	TRUE	reported	textfile	0.0288	1.56e-06	VitC	TRUE	reported	VitC	textfile	2	TRUE
rs6834631	T	G	T	G	0.1306	-0.0102587	0.9596	0.980141	FALSE	FALSE	FALSE	GDM	121394510	0.826036	0.0466754	GDM	TRUE	reported	textfile	0.0267	1.03e-06	VitC	TRUE	reported	VitC	textfile	2	TRUE
rs7112460	T	C	T	C	0.1084	-0.00239331	0.0658	0.0480944	FALSE	FALSE	FALSE	GDM	125881964	0.937739	0.0306394	GDM	TRUE	reported	textfile	0.0223	1.14e-06	VitC	TRUE	reported	VitC	textfile	2	TRUE
rs8057559	T	C	T	C	0.1395	-0.00336128	0.0312	0.0269058	FALSE	FALSE	FALSE	GDM	73283273	0.933811	0.0404728	GDM	TRUE	reported	textfile	0.0314	9.1e-06	VitC	TRUE	reported	VitC	textfile	2	TRUE
rs808686	A	G	A	G	0.0598	0.0184931	0.6086	0.604908	FALSE	FALSE	FALSE	GDM	19736491	0.168793	0.0134389	GDM	TRUE	reported	textfile	0.0128	3.01e-06	VitC	TRUE	reported	VitC	textfile	2	TRUE
rs8105491	T	G	T	G	-0.0698	0.00193893	0.154	0.177257	FALSE	FALSE	FALSE	GDM	20293179	0.909971	0.0171473	GDM	TRUE	reported	textfile	0.0148	2.3e-06	VitC	TRUE	reported	VitC	textfile	2	TRUE
rs9419004	C	G	C	G	-0.254	-0.0126361	0.186	0.238652	FALSE	TRUE	FALSE	GDM	133101018	0.410487	0.015353	GDM	TRUE	reported	textfile	0.0563	6.53e-06	VitC	TRUE	reported	VitC	textfile	2	TRUE
rs9606290	A	G	A	G	0.159	-0.0258141	0.241	0.16635	FALSE	FALSE	FALSE	GDM	20230714	0.145115	0.0177172	GDM	TRUE	reported	textfile	0.0352	6.32e-06	VitC	TRUE	reported	VitC	textfile	2	TRUE
rs114328071	A	G	A	G	-0.255296	-0.0662507	0.0203413	0.033704	FALSE	FALSE	FALSE	GDM	112129254	0.0671398	0.036188	GDM	TRUE	reported	textfile	0.0551812	3.72e-06	Nicotinamide	TRUE	reported	Nicotinamide	textfile	2	TRUE
rs117596898	C	A	C	A	-0.294998	0.0656793	0.0198014	0.0149152	FALSE	FALSE	FALSE	GDM	38951012	0.231686	0.0549146	GDM	TRUE	reported	textfile	0.0556199	1.13e-07	Nicotinamide	TRUE	reported	Nicotinamide	textfile	2	TRUE
rs117948711	C	A	C	A	-0.205743	-0.0189999	0.0296741	0.0345487	FALSE	FALSE	FALSE	GDM	52739571	0.594165	0.0356599	GDM	TRUE	reported	textfile	0.0456293	6.51e-06	Nicotinamide	TRUE	reported	Nicotinamide	textfile	2	TRUE
rs12353979	G	A	G	A	0.109412	-0.0283664	0.123252	0.141226	FALSE	FALSE	FALSE	GDM	29591142	0.131913	0.0188281	GDM	TRUE	reported	textfile	0.023984	5.07e-06	Nicotinamide	TRUE	reported	Nicotinamide	textfile	2	TRUE
rs1283687	G	A	G	A	-0.0908705	0.0233753	0.178244	0.159138	FALSE	FALSE	FALSE	GDM	107404211	0.192155	0.0179227	GDM	TRUE	reported	textfile	0.020225	7.02e-06	Nicotinamide	TRUE	reported	Nicotinamide	textfile	2	TRUE
rs145168145	T	G	T	G	0.413821	-0.0818999	0.00697732	0.00337324	FALSE	FALSE	FALSE	GDM	39367913	0.479255	0.115759	GDM	TRUE	reported	textfile	0.093591	9.8e-06	Nicotinamide	TRUE	reported	Nicotinamide	textfile	2	TRUE
rs148244996	T	A	T	A	0.378517	0.0168079	0.00859298	0.0305617	FALSE	TRUE	FALSE	GDM	197738335	0.658867	0.0380718	GDM	TRUE	reported	textfile	0.0841454	6.85e-06	Nicotinamide	TRUE	reported	Nicotinamide	textfile	2	TRUE
rs4132577	G	C	G	C	0.0722496	0.0168824	0.453916	0.400079	FALSE	TRUE	TRUE	GDM	95172463	0.206176	0.0133548	GDM	TRUE	reported	textfile	0.0154464	2.9e-06	Nicotinamide	TRUE	reported	Nicotinamide	textfile	2	FALSE
rs4665924	C	T	C	T	0.0823826	0.0143201	0.378265	0.332921	FALSE	FALSE	FALSE	GDM	26916437	0.306182	0.0139945	GDM	TRUE	reported	textfile	0.0160757	2.98e-07	Nicotinamide	TRUE	reported	Nicotinamide	textfile	2	TRUE
rs4888987	C	G	C	G	-0.102569	-0.0196007	0.135559	0.163653	FALSE	TRUE	FALSE	GDM	79485932	0.268815	0.0177254	GDM	TRUE	reported	textfile	0.0224792	5.05e-06	Nicotinamide	TRUE	reported	Nicotinamide	textfile	2	TRUE
rs56234300	G	T	G	T	0.171361	-0.0293352	0.0445887	0.0471411	FALSE	FALSE	FALSE	GDM	41396613	0.34228	0.0308898	GDM	TRUE	reported	textfile	0.0373122	4.38e-06	Nicotinamide	TRUE	reported	Nicotinamide	textfile	2	TRUE
rs56801126	T	G	T	G	0.110952	-0.0106099	0.112339	0.085854	FALSE	FALSE	FALSE	GDM	5499750	0.652299	0.0235476	GDM	TRUE	reported	textfile	0.0247166	7.16e-06	Nicotinamide	TRUE	reported	Nicotinamide	textfile	2	TRUE
rs579090	A	T	A	T	-0.233213	-0.0387388	0.0229008	0.00989054	FALSE	TRUE	FALSE	GDM	54728759	0.570704	0.0683206	GDM	TRUE	reported	textfile	0.0516028	6.2e-06	Nicotinamide	TRUE	reported	Nicotinamide	textfile	2	TRUE
rs67524001	T	C	T	C	0.0807149	-0.00732349	0.322229	0.253793	FALSE	FALSE	FALSE	GDM	235161263	0.626338	0.0150414	GDM	TRUE	reported	textfile	0.0166249	1.2e-06	Nicotinamide	TRUE	reported	Nicotinamide	textfile	2	TRUE
rs6798308	C	T	C	T	-0.0705107	-0.0200595	0.570194	0.572678	FALSE	FALSE	FALSE	GDM	162177521	0.130366	0.0132611	GDM	TRUE	reported	textfile	0.015621	6.37e-06	Nicotinamide	TRUE	reported	Nicotinamide	textfile	2	TRUE
rs6835705	A	G	A	G	0.197354	-0.00277387	0.0333045	0.0717049	FALSE	FALSE	FALSE	GDM	15736747	0.912739	0.0253128	GDM	TRUE	reported	textfile	0.0432485	5.04e-06	Nicotinamide	TRUE	reported	Nicotinamide	textfile	2	TRUE
rs722585	A	G	A	G	0.0804135	-0.0259785	0.294125	0.426619	FALSE	FALSE	FALSE	GDM	1775629	0.0497943	0.0132427	GDM	TRUE	reported	textfile	0.0171178	2.63e-06	Nicotinamide	TRUE	reported	Nicotinamide	textfile	2	TRUE
rs72686880	C	T	C	T	-0.0972767	0.00810418	0.155428	0.165997	FALSE	FALSE	FALSE	GDM	18390839	0.645256	0.0176039	GDM	TRUE	reported	textfile	0.0211281	4.14e-06	Nicotinamide	TRUE	reported	Nicotinamide	textfile	2	TRUE
rs72795906	A	G	A	G	0.0922294	0.0171122	0.175726	0.10943	FALSE	FALSE	FALSE	GDM	29002728	0.418191	0.0211376	GDM	TRUE	reported	textfile	0.0206275	7.78e-06	Nicotinamide	TRUE	reported	Nicotinamide	textfile	2	TRUE
rs75799357	T	G	T	G	0.144469	0.00360434	0.0641944	0.0552083	FALSE	FALSE	FALSE	GDM	50233142	0.900641	0.028869	GDM	TRUE	reported	textfile	0.0318563	5.76e-06	Nicotinamide	TRUE	reported	Nicotinamide	textfile	2	TRUE
rs76072284	T	C	T	C	0.213359	0.0295213	0.0274691	0.0105265	FALSE	FALSE	FALSE	GDM	124138990	0.65884	0.0668635	GDM	TRUE	reported	textfile	0.0466437	4.78e-06	Nicotinamide	TRUE	reported	Nicotinamide	textfile	2	TRUE
rs7657217	T	C	T	C	-0.0997855	0.00642775	0.154206	0.12552	FALSE	FALSE	FALSE	GDM	168840554	0.750468	0.0202116	GDM	TRUE	reported	textfile	0.0218101	4.76e-06	Nicotinamide	TRUE	reported	Nicotinamide	textfile	2	TRUE
rs76965804	A	C	A	C	0.133879	0.0494386	0.0787152	0.0392803	FALSE	FALSE	FALSE	GDM	111209093	0.143018	0.0337547	GDM	TRUE	reported	textfile	0.0289552	3.77e-06	Nicotinamide	TRUE	reported	Nicotinamide	textfile	2	TRUE
rs79366070	A	G	A	G	0.240407	0.042731	0.0245153	0.0123893	FALSE	FALSE	FALSE	GDM	158421006	0.472651	0.0594997	GDM	TRUE	reported	textfile	0.0496939	1.31e-06	Nicotinamide	TRUE	reported	Nicotinamide	textfile	2	TRUE
rs9373605	A	G	A	G	0.122538	0.00283955	0.109118	0.107487	FALSE	FALSE	FALSE	GDM	101211446	0.893386	0.0211874	GDM	TRUE	reported	textfile	0.0249828	9.35e-07	Nicotinamide	TRUE	reported	Nicotinamide	textfile	2	TRUE
rs115031793	A	G	A	G	-0.0656975	0.0706138	0.0446973	0.013255	FALSE	FALSE	FALSE	GDM	182687379	0.213995	0.0568249	GDM	TRUE	reported	textfile	0.0115968	1.47e-08	Calcium	TRUE	reported	Calcium	textfile	2	TRUE
rs139974673	C	T	C	T	0.0849558	0.10624	0.0275203	0.00498376	FALSE	FALSE	FALSE	GDM	43735687	0.255662	0.0934633	GDM	TRUE	reported	textfile	0.0146891	7.31e-09	Calcium	TRUE	reported	Calcium	textfile	2	TRUE
rs17884869	A	G	A	G	-0.101815	0.0580802	0.0266034	0.0366557	FALSE	FALSE	FALSE	GDM	123034565	0.0952445	0.0348129	GDM	TRUE	reported	textfile	0.0149631	1.01e-11	Calcium	TRUE	reported	Calcium	textfile	2	TRUE
rs192289824	T	C	T	C	-0.114952	0.0256562	0.0137111	0.025955	FALSE	FALSE	FALSE	GDM	29599837	0.539137	0.0417772	GDM	TRUE	reported	textfile	0.0208072	3.3e-08	Calcium	TRUE	reported	Calcium	textfile	2	TRUE
rs3746069	T	C	T	C	-0.0389967	0.0278423	0.185986	0.168305	FALSE	FALSE	FALSE	GDM	3114866	0.116193	0.0177231	GDM	TRUE	reported	textfile	0.00618563	2.89e-10	Calcium	TRUE	reported	Calcium	textfile	2	TRUE
rs73186030	T	C	T	C	0.143854	0.0264848	0.136014	0.127588	FALSE	FALSE	FALSE	GDM	122294618	0.179282	0.0197211	GDM	TRUE	reported	textfile	0.00702398	3.21e-93	Calcium	TRUE	reported	Calcium	textfile	2	TRUE
rs838717	G	A	G	A	0.0372776	-0.0105114	0.427599	0.415722	FALSE	FALSE	FALSE	GDM	233387798	0.428875	0.0132868	GDM	TRUE	reported	textfile	0.00487446	2.05e-14	Calcium	TRUE	reported	Calcium	textfile	2	TRUE
rs968470	C	T	C	T	-0.0280814	-0.00611192	0.390747	0.472091	FALSE	FALSE	FALSE	GDM	96757889	0.641381	0.0131222	GDM	TRUE	reported	textfile	0.00494716	1.38e-08	Calcium	TRUE	reported	Calcium	textfile	2	TRUE
rs12794714	A	G	A	G	-0.125969	-0.0102376	0.440725	0.387184	FALSE	FALSE	FALSE	GDM	14892029	0.445642	0.0134228	GDM	TRUE	reported	textfile	0.00975472	3.77e-38	VitD	TRUE	reported	VitD	textfile	2	TRUE
rs1352846	G	A	G	A	-0.152831	0.00493246	0.283393	0.210045	FALSE	FALSE	FALSE	GDM	71752058	0.759862	0.016137	GDM	TRUE	reported	textfile	0.0107149	3.7e-46	VitD	TRUE	reported	VitD	textfile	2	TRUE
rs1800562	A	G	A	G	0.1948	-0.0189366	0.0691881	0.0371772	FALSE	FALSE	FALSE	GDM	26092913	0.583489	0.0345373	GDM	TRUE	reported	textfile	0.0215385	1.51e-19	iron	TRUE	reported	iron	textfile	2	TRUE
rs2413450	T	C	T	C	-0.120034	0.00571292	0.469798	0.423749	FALSE	FALSE	FALSE	GDM	37074184	0.666633	0.013262	GDM	TRUE	reported	textfile	0.0109597	6.48e-28	iron	TRUE	reported	iron	textfile	2	TRUE
rs2066981	G	A	G	A	-0.0604798	-0.0171561	0.461096	0.443563	FALSE	FALSE	FALSE	GDM	155202588	0.194111	0.0132122	GDM	TRUE	reported	textfile	0.00901249	1.94e-11	Magnesium	TRUE	reported	Magnesium	textfile	2	TRUE
rs7894336	C	T	C	T	0.0538858	-0.0130888	0.467184	0.509003	FALSE	FALSE	FALSE	GDM	7984646	0.317684	0.013099	GDM	TRUE	reported	textfile	0.00900319	2.16e-09	Magnesium	TRUE	reported	Magnesium	textfile	2	TRUE
rs631106	A	C	A	C	-0.0956491	0.00106111	0.336291	0.263657	FALSE	FALSE	FALSE	GDM	62436136	0.94303	0.0148487	GDM	TRUE	reported	textfile	0.0162684	4.12e-09	VitE	TRUE	reported	VitE	textfile	2	TRUE
rs1131603	C	T	C	T	0.132425	-0.0110043	0.0461479	0.0880967	FALSE	FALSE	FALSE	GDM	30622988	0.634458	0.0231444	GDM	TRUE	reported	textfile	0.024152	4.18e-08	Vit B12	TRUE	reported	Vit B12	textfile	2	TRUE
rs12780845	G	A	G	A	0.0661161	-0.0186271	0.316732	0.247888	FALSE	FALSE	FALSE	GDM	17181245	0.219327	0.0151647	GDM	TRUE	reported	textfile	0.0107485	7.69e-10	Vit B12	TRUE	reported	Vit B12	textfile	2	TRUE
rs1801222	A	G	A	G	-0.0900052	-0.0109811	0.355834	0.321139	FALSE	FALSE	FALSE	GDM	17114152	0.437078	0.0141301	GDM	TRUE	reported	textfile	0.0104162	5.58e-18	Vit B12	TRUE	reported	Vit B12	textfile	2	TRUE
rs4458686	C	T	C	T	-0.0695189	0.0378933	0.373049	0.372194	FALSE	FALSE	FALSE	GDM	49439212	0.00494094	0.013481	GDM	TRUE	reported	textfile	0.0103917	2.23e-11	Vit B12	TRUE	reported	Vit B12	textfile	2	TRUE
rs506897	G	C	G	C	-0.108396	0.0192742	0.477601	0.41019	FALSE	TRUE	TRUE	GDM	48705372	0.147408	0.0133041	GDM	TRUE	reported	textfile	0.0100758	5.43e-27	Vit B12	TRUE	reported	Vit B12	textfile	2	FALSE
rs526934	G	A	G	A	-0.0840048	-0.00937301	0.27799	0.245698	FALSE	FALSE	FALSE	GDM	59866020	0.540916	0.0153297	GDM	TRUE	reported	textfile	0.0112166	6.92e-14	Vit B12	TRUE	reported	Vit B12	textfile	2	TRUE
rs1175550	G	A	G	A	0.198	-0.015119	0.22	0.276753	FALSE	FALSE	FALSE	GDM	3774964	0.301183	0.0146232	GDM	TRUE	reported	textfile	0.032	2.51e-10	Copper	TRUE	reported	Copper	textfile	2	TRUE
rs2769264	G	T	G	T	0.313	0.0015225	0.16	0.169335	FALSE	FALSE	FALSE	GDM	151372265	0.930899	0.0175579	GDM	TRUE	reported	textfile	0.034	1.49e-20	Copper	TRUE	reported	Copper	textfile	2	TRUE
rs117714710	C	T	C	T	-0.257928	0.0200343	0.0876574	0.0269428	FALSE	FALSE	FALSE	GDM	22897558	0.626317	0.0411451	GDM	TRUE	reported	textfile	0.0581241	9.1e-06	Vit A	TRUE	reported	Vit A	textfile	2	TRUE
rs11786526	A	C	A	C	0.184591	0.0110096	0.196909	0.188583	FALSE	FALSE	FALSE	GDM	87031601	0.509635	0.0166963	GDM	TRUE	reported	textfile	0.0410659	6.96e-06	Vit A	TRUE	reported	Vit A	textfile	2	TRUE
rs137884374	A	G	A	G	-0.737235	0.0150103	0.0108531	0.00932087	FALSE	FALSE	FALSE	GDM	106077690	0.829887	0.0698651	GDM	TRUE	reported	textfile	0.160503	4.36e-06	Vit A	TRUE	reported	Vit A	textfile	2	TRUE
rs192203538	T	C	T	C	1.01189	-0.0449048	0.00557809	0.0253191	FALSE	FALSE	FALSE	GDM	115532955	0.28391	0.0419053	GDM	TRUE	reported	textfile	0.223221	5.81e-06	Vit A	TRUE	reported	Vit A	textfile	2	TRUE
rs1990351	A	G	A	G	0.151574	0.00461789	0.465595	0.448719	FALSE	FALSE	FALSE	GDM	68154965	0.725344	0.0131442	GDM	TRUE	reported	textfile	0.0328262	3.88e-06	Vit A	TRUE	reported	Vit A	textfile	2	TRUE
rs34129891	C	T	C	T	-0.237781	0.01725	0.137166	0.121706	FALSE	FALSE	FALSE	GDM	77188868	0.387164	0.0199474	GDM	TRUE	reported	textfile	0.0487836	1.09e-06	Vit A	TRUE	reported	Vit A	textfile	2	TRUE
rs371708	G	T	G	T	0.169656	0.0169285	0.257781	0.277594	FALSE	FALSE	FALSE	GDM	88218187	0.248471	0.0146685	GDM	TRUE	reported	textfile	0.0376817	6.72e-06	Vit A	TRUE	reported	Vit A	textfile	2	TRUE
rs4241758	A	T	A	T	-0.343611	0.0301218	0.0540877	0.0387504	FALSE	TRUE	FALSE	GDM	182877675	0.381287	0.0344042	GDM	TRUE	reported	textfile	0.0733151	2.78e-06	Vit A	TRUE	reported	Vit A	textfile	2	TRUE
rs4687301	T	C	T	C	-0.200354	-0.0252861	0.163677	0.178607	FALSE	FALSE	FALSE	GDM	192250677	0.140794	0.0171682	GDM	TRUE	reported	textfile	0.0436829	4.51e-06	Vit A	TRUE	reported	Vit A	textfile	2	TRUE
rs4724701	A	G	A	G	-0.150161	0.0093103	0.455112	0.469832	FALSE	FALSE	FALSE	GDM	5489252	0.478088	0.0131245	GDM	TRUE	reported	textfile	0.033331	6.63e-06	Vit A	TRUE	reported	Vit A	textfile	2	TRUE
rs738409	G	C	G	C	-0.180401	0.00519349	0.255982	0.226854	FALSE	TRUE	FALSE	GDM	43928847	0.739394	0.0156122	GDM	TRUE	reported	textfile	0.0366115	8.33e-07	Vit A	TRUE	reported	Vit A	textfile	2	TRUE
rs77018215	T	G	T	G	-0.410647	0.00751975	0.0330993	0.0151267	FALSE	FALSE	FALSE	GDM	50074289	0.888383	0.0535782	GDM	TRUE	reported	textfile	0.0923088	8.64e-06	Vit A	TRUE	reported	Vit A	textfile	2	TRUE
rs78564028	A	C	A	C	-0.436931	0.00899664	0.028909	0.0283266	FALSE	FALSE	FALSE	GDM	75962088	0.818483	0.0392017	GDM	TRUE	reported	textfile	0.0973722	7.22e-06	Vit A	TRUE	reported	Vit A	textfile	2	TRUE
rs1532423	A	G	A	G	0.178	0.00602641	0.37	0.342001	FALSE	FALSE	FALSE	GDM	85356084	0.663824	0.0138653	GDM	TRUE	reported	textfile	0.026	6.4e-12	Zinc	TRUE	reported	Zinc	textfile	2	TRUE
rs2120019	C	T	C	T	-0.287	-0.0193217	0.79	0.208076	FALSE	FALSE	FALSE	GDM	75041843	0.232041	0.0161672	GDM	TRUE	reported	textfile	0.033	1.55e-18	Zinc	TRUE	reported	Zinc	textfile	2	TRUE
rs1697421	A	G	A	G	0.05	-0.0226195	0.49	0.496497	FALSE	FALSE	FALSE	GDM	21496799	0.0862939	0.0131871	GDM	TRUE	reported	textfile	0.005	3.47e-16	Phosphorus	TRUE	reported	Phosphorus	textfile	2	TRUE
rs17265703	A	G	A	G	0.036	-0.0244785	0.85	0.868472	FALSE	FALSE	FALSE	GDM	122329797	0.208472	0.0194617	GDM	TRUE	reported	textfile	0.006	6.24e-08	Phosphorus	TRUE	reported	Phosphorus	textfile	2	TRUE
rs2970818	A	T	A	T	0.047	-0.00353528	0.09	0.0620993	FALSE	TRUE	FALSE	GDM	4497002	0.896604	0.0272045	GDM	TRUE	reported	textfile	0.008	4.04e-08	Phosphorus	TRUE	reported	Phosphorus	textfile	2	TRUE
rs9469578	C	T	C	T	0.059	0.020636	0.92	0.890972	FALSE	FALSE	FALSE	GDM	33738702	0.323768	0.0209132	GDM	TRUE	reported	textfile	0.009	5.15e-10	Phosphorus	TRUE	reported	Phosphorus	textfile	2	TRUE
rs947583	C	T	C	T	0.035	-0.0226209	0.29	0.17523	FALSE	FALSE	FALSE	GDM	135812521	0.191423	0.0173157	GDM	TRUE	reported	textfile	0.005	2.19e-09	Phosphorus	TRUE	reported	Phosphorus	textfile	2	TRUE
rs1025321	A	G	A	G	0.203714	-0.0232187	0.191804	0.287445	FALSE	FALSE	FALSE	GH	77385764	0.0842209	0.0134468	GH	TRUE	reported	textfile	0.0422857	1.45e-06	VitB6	TRUE	reported	VitB6	textfile	2	TRUE
rs11029725	T	C	T	C	-0.468284	0.0128286	0.0288517	0.024735	FALSE	FALSE	FALSE	GH	26827999	0.7426	0.0390625	GH	TRUE	reported	textfile	0.100962	3.51e-06	VitB6	TRUE	reported	VitB6	textfile	2	TRUE
rs112821499	C	T	C	T	-0.545187	0.00961934	0.0193402	0.0241115	FALSE	FALSE	FALSE	GH	46224671	0.808556	0.0397018	GH	TRUE	reported	textfile	0.120174	5.72e-06	VitB6	TRUE	reported	VitB6	textfile	2	TRUE
rs117119913	T	A	T	A	-0.518499	0.00457427	0.0236584	0.0341518	FALSE	TRUE	FALSE	GH	125596508	0.891148	0.033425	GH	TRUE	reported	textfile	0.111792	3.52e-06	VitB6	TRUE	reported	VitB6	textfile	2	TRUE
rs12555011	C	G	C	G	-0.489085	0.00659904	0.0301479	0.0149756	FALSE	TRUE	FALSE	GH	21681891	0.896385	0.0506724	GH	TRUE	reported	textfile	0.0982158	6.37e-07	VitB6	TRUE	reported	VitB6	textfile	2	TRUE
rs144709408	T	A	T	A	-0.787817	-0.139942	0.0103866	0.00657133	FALSE	TRUE	FALSE	GH	137157074	0.0669484	0.0763869	GH	TRUE	reported	textfile	0.168518	2.94e-06	VitB6	TRUE	reported	VitB6	textfile	2	TRUE
rs150083605	C	T	C	T	-0.918746	0.0697795	0.00881684	0.00571174	FALSE	FALSE	FALSE	GH	31313928	0.389708	0.081125	GH	TRUE	reported	textfile	0.181112	3.92e-07	VitB6	TRUE	reported	VitB6	textfile	2	TRUE
rs188695391	A	G	A	G	-0.765526	-0.0589972	0.0110145	0.0230811	FALSE	FALSE	FALSE	GH	65950784	0.150553	0.0410392	GH	TRUE	reported	textfile	0.164133	3.1e-06	VitB6	TRUE	reported	VitB6	textfile	2	TRUE
rs2072239	A	G	A	G	0.174798	0.00739136	0.242156	0.253395	FALSE	FALSE	FALSE	GH	136056818	0.597279	0.0139904	GH	TRUE	reported	textfile	0.0392119	8.28e-06	VitB6	TRUE	reported	VitB6	textfile	2	TRUE
rs28688194	A	C	A	C	0.205581	0.000271303	0.195826	0.197334	FALSE	FALSE	FALSE	GH	59929178	0.985829	0.0152744	GH	TRUE	reported	textfile	0.0425406	1.35e-06	VitB6	TRUE	reported	VitB6	textfile	2	TRUE
rs4752345	C	T	C	T	0.163605	-0.00883947	0.339644	0.344068	FALSE	FALSE	FALSE	GH	119825164	0.488912	0.012773	GH	TRUE	reported	textfile	0.0358421	5e-06	VitB6	TRUE	reported	VitB6	textfile	2	TRUE
rs61854006	C	A	C	A	-0.426595	-0.0270813	0.0343732	0.0275959	FALSE	FALSE	FALSE	GH	88778900	0.459418	0.036606	GH	TRUE	reported	textfile	0.0934013	4.94e-06	VitB6	TRUE	reported	VitB6	textfile	2	TRUE
rs72783289	A	G	A	G	-0.200715	-0.0178651	0.198744	0.161444	FALSE	FALSE	FALSE	GH	20198534	0.282097	0.0166091	GH	TRUE	reported	textfile	0.041407	1.25e-06	VitB6	TRUE	reported	VitB6	textfile	2	TRUE
rs76679463	G	A	G	A	-0.548569	-0.0502892	0.0196581	0.00655984	FALSE	FALSE	FALSE	GH	30626039	0.503816	0.0752272	GH	TRUE	reported	textfile	0.121125	5.93e-06	VitB6	TRUE	reported	VitB6	textfile	2	TRUE
rs76727921	G	T	G	T	-0.952699	0.0470403	0.00728863	0.0269691	FALSE	FALSE	FALSE	GH	21757466	0.20753	0.0373221	GH	TRUE	reported	textfile	0.201557	2.28e-06	VitB6	TRUE	reported	VitB6	textfile	2	TRUE
rs77606869	C	T	C	T	-0.37916	-0.0270584	0.0658871	0.0382884	FALSE	FALSE	FALSE	GH	139006819	0.400918	0.0322131	GH	TRUE	reported	textfile	0.0678115	2.25e-08	VitB6	TRUE	reported	VitB6	textfile	2	TRUE
rs78379644	C	G	C	G	0.264461	0.0265922	0.0955924	0.0673356	FALSE	TRUE	FALSE	GH	107968594	0.277855	0.0245055	GH	TRUE	reported	textfile	0.0581609	5.44e-06	VitB6	TRUE	reported	VitB6	textfile	2	TRUE
rs11041108	G	A	G	A	0.0838795	-0.00320726	0.36516	0.354038	FALSE	FALSE	FALSE	GH	6932627	0.800939	0.0127205	GH	TRUE	reported	textfile	0.0189465	9.55e-06	Folate	TRUE	reported	Folate	textfile	2	TRUE
rs11193562	A	G	A	G	0.112089	-0.0176347	0.20965	0.241586	FALSE	FALSE	FALSE	GH	107615106	0.216313	0.014263	GH	TRUE	reported	textfile	0.0225675	6.81e-07	Folate	TRUE	reported	Folate	textfile	2	TRUE
rs116626031	T	C	T	C	0.39681	0.0146727	0.0108369	0.00102961	FALSE	FALSE	FALSE	GH	46237569	0.943617	0.207462	GH	TRUE	reported	textfile	0.0893557	8.96e-06	Folate	TRUE	reported	Folate	textfile	2	TRUE
rs117786304	G	A	G	A	0.450501	0.0608119	0.00862506	0.0151614	FALSE	FALSE	FALSE	GH	34612142	0.224789	0.0500967	GH	TRUE	reported	textfile	0.100647	7.6e-06	Folate	TRUE	reported	Folate	textfile	2	TRUE
rs12434263	G	A	G	A	0.211457	-0.0542941	0.0390244	0.021372	FALSE	FALSE	FALSE	GH	50398094	0.207462	0.0430709	GH	TRUE	reported	textfile	0.0477283	9.4e-06	Folate	TRUE	reported	Folate	textfile	2	TRUE
rs17769357	G	A	G	A	0.139228	-0.0199588	0.100217	0.07438	FALSE	FALSE	FALSE	GH	72282395	0.391723	0.0233028	GH	TRUE	reported	textfile	0.03046	4.86e-06	Folate	TRUE	reported	Folate	textfile	2	TRUE
rs218896	C	T	C	T	-0.092129	-0.0318465	0.407893	0.398093	FALSE	FALSE	FALSE	GH	89714370	0.0106133	0.0124635	GH	TRUE	reported	textfile	0.0187687	9.17e-07	Folate	TRUE	reported	Folate	textfile	2	TRUE
rs34999209	A	T	A	T	0.102706	0.00583327	0.206303	0.272774	FALSE	TRUE	FALSE	GH	86790990	0.668907	0.0136404	GH	TRUE	reported	textfile	0.0228896	7.22e-06	Folate	TRUE	reported	Folate	textfile	2	TRUE
rs3751334	G	A	G	A	-0.126318	0.00653506	0.137905	0.167287	FALSE	FALSE	FALSE	GH	95433756	0.689461	0.0163545	GH	TRUE	reported	textfile	0.0265671	1.99e-06	Folate	TRUE	reported	Folate	textfile	2	TRUE
rs3763752	C	G	C	G	0.128078	-0.00596262	0.116779	0.0868096	FALSE	TRUE	FALSE	GH	121742635	0.783957	0.0217481	GH	TRUE	reported	textfile	0.028715	8.18e-06	Folate	TRUE	reported	Folate	textfile	2	TRUE
rs6551595	T	A	T	A	0.11859	0.00709366	0.136029	0.134934	FALSE	TRUE	FALSE	GH	60784988	0.689725	0.0177685	GH	TRUE	reported	textfile	0.0268075	9.7e-06	Folate	TRUE	reported	Folate	textfile	2	TRUE
rs6668323	T	G	T	G	-0.0954251	0.00301834	0.23517	0.246478	FALSE	FALSE	FALSE	GH	85199642	0.831795	0.0142107	GH	TRUE	reported	textfile	0.0215531	9.54e-06	Folate	TRUE	reported	Folate	textfile	2	TRUE
rs73170787	A	G	A	G	0.257156	0.0938862	0.0273477	0.00645963	FALSE	FALSE	FALSE	GH	101637697	0.235665	0.0791693	GH	TRUE	reported	textfile	0.0558717	4.17e-06	Folate	TRUE	reported	Folate	textfile	2	TRUE
rs78791299	C	T	C	T	0.228584	0.0107312	0.0333278	0.0697763	FALSE	FALSE	FALSE	GH	56457710	0.654362	0.0239691	GH	TRUE	reported	textfile	0.0513972	8.69e-06	Folate	TRUE	reported	Folate	textfile	2	TRUE
rs79882704	C	A	C	A	0.189377	-0.0260506	0.0612381	0.0523153	FALSE	FALSE	FALSE	GH	84034974	0.343659	0.0275098	GH	TRUE	reported	textfile	0.0387994	1.06e-06	Folate	TRUE	reported	Folate	textfile	2	TRUE
rs11167905	T	C	T	C	0.0804	0.0419721	0.8545	0.875146	FALSE	FALSE	FALSE	GH	145527283	0.0232038	0.0184894	GH	TRUE	reported	textfile	0.0164	9.83e-07	VitC	TRUE	reported	VitC	textfile	2	TRUE
rs13069990	T	C	T	C	-0.0506	-0.019116	0.3781	0.37472	FALSE	FALSE	FALSE	GH	115901954	0.12952	0.0126095	GH	TRUE	reported	textfile	0.011	4.44e-06	VitC	TRUE	reported	VitC	textfile	2	TRUE
rs13103690	T	G	T	G	-0.0474	-0.0216273	0.5359	0.558463	FALSE	FALSE	FALSE	GH	9971154	0.0777678	0.0122619	GH	TRUE	reported	textfile	0.0104	5.2e-06	VitC	TRUE	reported	VitC	textfile	2	TRUE
rs2070006	T	C	T	C	0.0512	0.000621163	0.3713	0.461023	FALSE	FALSE	FALSE	GH	154592714	0.959388	0.0121984	GH	TRUE	reported	textfile	0.0112	4.76e-06	VitC	TRUE	reported	VitC	textfile	2	TRUE
rs577596	A	G	A	G	-0.0567	0.00440556	0.3267	0.423429	FALSE	FALSE	FALSE	GH	25535639	0.721159	0.0123436	GH	TRUE	reported	textfile	0.0114	6.68e-07	VitC	TRUE	reported	VitC	textfile	2	TRUE
rs6713914	T	C	T	C	0.0593	-0.0263354	0.5741	0.567359	FALSE	FALSE	FALSE	GH	59295906	0.0321988	0.0122952	GH	TRUE	reported	textfile	0.0116	3.22e-07	VitC	TRUE	reported	VitC	textfile	2	TRUE
rs6826474	T	C	T	C	-0.1383	-0.0384933	0.0393	0.0198627	FALSE	FALSE	FALSE	GH	95728969	0.386623	0.0444621	GH	TRUE	reported	textfile	0.0288	1.56e-06	VitC	TRUE	reported	VitC	textfile	2	TRUE
rs6834631	T	G	T	G	0.1306	-0.0487793	0.9596	0.980141	FALSE	FALSE	FALSE	GH	121394510	0.266877	0.0439341	GH	TRUE	reported	textfile	0.0267	1.03e-06	VitC	TRUE	reported	VitC	textfile	2	TRUE
rs7112460	T	C	T	C	0.1084	-0.0264644	0.0658	0.0480944	FALSE	FALSE	FALSE	GH	125881964	0.356876	0.028724	GH	TRUE	reported	textfile	0.0223	1.14e-06	VitC	TRUE	reported	VitC	textfile	2	TRUE
rs8057559	T	C	T	C	0.1395	-0.00523766	0.0312	0.0269058	FALSE	FALSE	FALSE	GH	73283273	0.888813	0.0374638	GH	TRUE	reported	textfile	0.0314	9.1e-06	VitC	TRUE	reported	VitC	textfile	2	TRUE
rs808686	A	G	A	G	0.0598	0.00531932	0.6086	0.604908	FALSE	FALSE	FALSE	GH	19736491	0.670077	0.0124855	GH	TRUE	reported	textfile	0.0128	3.01e-06	VitC	TRUE	reported	VitC	textfile	2	TRUE
rs8105491	T	G	T	G	-0.0698	-0.0241711	0.154	0.177257	FALSE	FALSE	FALSE	GH	20293179	0.129682	0.0159508	GH	TRUE	reported	textfile	0.0148	2.3e-06	VitC	TRUE	reported	VitC	textfile	2	TRUE
rs9419004	C	G	C	G	-0.254	0.00447789	0.186	0.238652	FALSE	TRUE	FALSE	GH	133101018	0.75317	0.0142398	GH	TRUE	reported	textfile	0.0563	6.53e-06	VitC	TRUE	reported	VitC	textfile	2	TRUE
rs9606290	A	G	A	G	0.159	-0.00799487	0.241	0.16635	FALSE	FALSE	FALSE	GH	20230714	0.6282	0.0165094	GH	TRUE	reported	textfile	0.0352	6.32e-06	VitC	TRUE	reported	VitC	textfile	2	TRUE
rs114328071	A	G	A	G	-0.255296	0.00356725	0.0203413	0.033704	FALSE	FALSE	FALSE	GH	112129254	0.914772	0.0333321	GH	TRUE	reported	textfile	0.0551812	3.72e-06	Nicotinamide	TRUE	reported	Nicotinamide	textfile	2	TRUE
rs117596898	C	A	C	A	-0.294998	-0.0411589	0.0198014	0.0149152	FALSE	FALSE	FALSE	GH	38951012	0.414122	0.0503989	GH	TRUE	reported	textfile	0.0556199	1.13e-07	Nicotinamide	TRUE	reported	Nicotinamide	textfile	2	TRUE
rs117948711	C	A	C	A	-0.205743	0.00882223	0.0296741	0.0345487	FALSE	FALSE	FALSE	GH	52739571	0.792896	0.0336018	GH	TRUE	reported	textfile	0.0456293	6.51e-06	Nicotinamide	TRUE	reported	Nicotinamide	textfile	2	TRUE
rs12353979	G	A	G	A	0.109412	-0.0228229	0.123252	0.141226	FALSE	FALSE	FALSE	GH	29591142	0.193213	0.0175408	GH	TRUE	reported	textfile	0.023984	5.07e-06	Nicotinamide	TRUE	reported	Nicotinamide	textfile	2	TRUE
rs1283687	G	A	G	A	-0.0908705	0.00259488	0.178244	0.159138	FALSE	FALSE	FALSE	GH	107404211	0.876054	0.0166367	GH	TRUE	reported	textfile	0.020225	7.02e-06	Nicotinamide	TRUE	reported	Nicotinamide	textfile	2	TRUE
rs145168145	T	G	T	G	0.413821	-0.203786	0.00697732	0.00337324	FALSE	FALSE	FALSE	GH	39367913	0.0630754	0.109642	GH	TRUE	reported	textfile	0.093591	9.8e-06	Nicotinamide	TRUE	reported	Nicotinamide	textfile	2	TRUE
rs148244996	T	A	T	A	0.378517	0.0213686	0.00859298	0.0305617	FALSE	TRUE	FALSE	GH	197738335	0.546099	0.035401	GH	TRUE	reported	textfile	0.0841454	6.85e-06	Nicotinamide	TRUE	reported	Nicotinamide	textfile	2	TRUE
rs4132577	G	C	G	C	0.0722496	-0.0108516	0.453916	0.400079	FALSE	TRUE	TRUE	GH	95172463	0.381115	0.0123899	GH	TRUE	reported	textfile	0.0154464	2.9e-06	Nicotinamide	TRUE	reported	Nicotinamide	textfile	2	FALSE
rs4665924	C	T	C	T	0.0823826	-0.0129723	0.378265	0.332921	FALSE	FALSE	FALSE	GH	26916437	0.318726	0.0130103	GH	TRUE	reported	textfile	0.0160757	2.98e-07	Nicotinamide	TRUE	reported	Nicotinamide	textfile	2	TRUE
rs4888987	C	G	C	G	-0.102569	0.0263083	0.135559	0.163653	FALSE	TRUE	FALSE	GH	79485932	0.110962	0.0165058	GH	TRUE	reported	textfile	0.0224792	5.05e-06	Nicotinamide	TRUE	reported	Nicotinamide	textfile	2	TRUE
rs56234300	G	T	G	T	0.171361	0.029684	0.0445887	0.0471411	FALSE	FALSE	FALSE	GH	41396613	0.306457	0.0290255	GH	TRUE	reported	textfile	0.0373122	4.38e-06	Nicotinamide	TRUE	reported	Nicotinamide	textfile	2	TRUE
rs56801126	T	G	T	G	0.110952	0.00483016	0.112339	0.085854	FALSE	FALSE	FALSE	GH	5499750	0.824056	0.021725	GH	TRUE	reported	textfile	0.0247166	7.16e-06	Nicotinamide	TRUE	reported	Nicotinamide	textfile	2	TRUE
rs579090	A	T	A	T	-0.233213	0.0669654	0.0229008	0.00989054	FALSE	TRUE	FALSE	GH	54728759	0.296886	0.0641963	GH	TRUE	reported	textfile	0.0516028	6.2e-06	Nicotinamide	TRUE	reported	Nicotinamide	textfile	2	TRUE
rs67524001	T	C	T	C	0.0807149	-0.00594541	0.322229	0.253793	FALSE	FALSE	FALSE	GH	235161263	0.670165	0.0139589	GH	TRUE	reported	textfile	0.0166249	1.2e-06	Nicotinamide	TRUE	reported	Nicotinamide	textfile	2	TRUE
rs6798308	C	T	C	T	-0.0705107	-0.00368439	0.570194	0.572678	FALSE	FALSE	FALSE	GH	162177521	0.764661	0.0123073	GH	TRUE	reported	textfile	0.015621	6.37e-06	Nicotinamide	TRUE	reported	Nicotinamide	textfile	2	TRUE
rs6835705	A	G	A	G	0.197354	0.0218246	0.0333045	0.0717049	FALSE	FALSE	FALSE	GH	15736747	0.35016	0.0233598	GH	TRUE	reported	textfile	0.0432485	5.04e-06	Nicotinamide	TRUE	reported	Nicotinamide	textfile	2	TRUE
rs722585	A	G	A	G	0.0804135	-0.0216461	0.294125	0.426619	FALSE	FALSE	FALSE	GH	1775629	0.0782294	0.0122915	GH	TRUE	reported	textfile	0.0171178	2.63e-06	Nicotinamide	TRUE	reported	Nicotinamide	textfile	2	TRUE
rs72686880	C	T	C	T	-0.0972767	0.0001	0.155428	0.165997	FALSE	FALSE	FALSE	GH	18390839	0.995123	0.0163605	GH	TRUE	reported	textfile	0.0211281	4.14e-06	Nicotinamide	TRUE	reported	Nicotinamide	textfile	2	TRUE
rs72795906	A	G	A	G	0.0922294	0.0124824	0.175726	0.10943	FALSE	FALSE	FALSE	GH	29002728	0.523506	0.0195664	GH	TRUE	reported	textfile	0.0206275	7.78e-06	Nicotinamide	TRUE	reported	Nicotinamide	textfile	2	TRUE
rs75799357	T	G	T	G	0.144469	-0.0189533	0.0641944	0.0552083	FALSE	FALSE	FALSE	GH	50233142	0.481746	0.0269415	GH	TRUE	reported	textfile	0.0318563	5.76e-06	Nicotinamide	TRUE	reported	Nicotinamide	textfile	2	TRUE
rs76072284	T	C	T	C	0.213359	-0.0340369	0.0274691	0.0105265	FALSE	FALSE	FALSE	GH	124138990	0.586496	0.0625769	GH	TRUE	reported	textfile	0.0466437	4.78e-06	Nicotinamide	TRUE	reported	Nicotinamide	textfile	2	TRUE
rs7657217	T	C	T	C	-0.0997855	-0.0137692	0.154206	0.12552	FALSE	FALSE	FALSE	GH	168840554	0.465769	0.018878	GH	TRUE	reported	textfile	0.0218101	4.76e-06	Nicotinamide	TRUE	reported	Nicotinamide	textfile	2	TRUE
rs76965804	A	C	A	C	0.133879	0.0226681	0.0787152	0.0392803	FALSE	FALSE	FALSE	GH	111209093	0.472647	0.0315633	GH	TRUE	reported	textfile	0.0289552	3.77e-06	Nicotinamide	TRUE	reported	Nicotinamide	textfile	2	TRUE
rs79366070	A	G	A	G	0.240407	0.0183351	0.0245153	0.0123893	FALSE	FALSE	FALSE	GH	158421006	0.74554	0.056498	GH	TRUE	reported	textfile	0.0496939	1.31e-06	Nicotinamide	TRUE	reported	Nicotinamide	textfile	2	TRUE
rs9373605	A	G	A	G	0.122538	-0.0203709	0.109118	0.107487	FALSE	FALSE	FALSE	GH	101211446	0.299639	0.0196401	GH	TRUE	reported	textfile	0.0249828	9.35e-07	Nicotinamide	TRUE	reported	Nicotinamide	textfile	2	TRUE
rs115031793	A	G	A	G	-0.0656975	-0.00423758	0.0446973	0.013255	FALSE	FALSE	FALSE	GH	182687379	0.93691	0.0535362	GH	TRUE	reported	textfile	0.0115968	1.47e-08	Calcium	TRUE	reported	Calcium	textfile	2	TRUE
rs139974673	C	T	C	T	0.0849558	0.134919	0.0275203	0.00498376	FALSE	FALSE	FALSE	GH	43735687	0.128561	0.0887745	GH	TRUE	reported	textfile	0.0146891	7.31e-09	Calcium	TRUE	reported	Calcium	textfile	2	TRUE
rs1728918	A	G	A	G	0.0325595	-0.00238718	0.286674	0.237158	FALSE	FALSE	FALSE	GH	27412596	0.867589	0.0143184	GH	TRUE	reported	textfile	0.00532682	9.82e-10	Calcium	TRUE	reported	Calcium	textfile	2	TRUE
rs17884869	A	G	A	G	-0.101815	0.010968	0.0266034	0.0366557	FALSE	FALSE	FALSE	GH	123034565	0.735131	0.0324201	GH	TRUE	reported	textfile	0.0149631	1.01e-11	Calcium	TRUE	reported	Calcium	textfile	2	TRUE
rs192289824	T	C	T	C	-0.114952	-0.00617375	0.0137111	0.025955	FALSE	FALSE	FALSE	GH	29599837	0.873156	0.0386702	GH	TRUE	reported	textfile	0.0208072	3.3e-08	Calcium	TRUE	reported	Calcium	textfile	2	TRUE
rs3746069	T	C	T	C	-0.0389967	-0.00604221	0.185986	0.168305	FALSE	FALSE	FALSE	GH	3114866	0.713328	0.0164463	GH	TRUE	reported	textfile	0.00618563	2.89e-10	Calcium	TRUE	reported	Calcium	textfile	2	TRUE
rs73186030	T	C	T	C	0.143854	-0.00496957	0.136014	0.127588	FALSE	FALSE	FALSE	GH	122294618	0.785297	0.0182422	GH	TRUE	reported	textfile	0.00702398	3.21e-93	Calcium	TRUE	reported	Calcium	textfile	2	TRUE
rs838717	G	A	G	A	0.0372776	0.026096	0.427599	0.415722	FALSE	FALSE	FALSE	GH	233387798	0.0343289	0.0123316	GH	TRUE	reported	textfile	0.00487446	2.05e-14	Calcium	TRUE	reported	Calcium	textfile	2	TRUE
rs968470	C	T	C	T	-0.0280814	-0.0079164	0.390747	0.472091	FALSE	FALSE	FALSE	GH	96757889	0.515988	0.0121877	GH	TRUE	reported	textfile	0.00494716	1.38e-08	Calcium	TRUE	reported	Calcium	textfile	2	TRUE
rs12794714	A	G	A	G	-0.125969	0.017077	0.440725	0.387184	FALSE	FALSE	FALSE	GH	14892029	0.171023	0.0124747	GH	TRUE	reported	textfile	0.00975472	3.77e-38	VitD	TRUE	reported	VitD	textfile	2	TRUE
rs1352846	G	A	G	A	-0.152831	-0.0161329	0.283393	0.210045	FALSE	FALSE	FALSE	GH	71752058	0.28255	0.0150128	GH	TRUE	reported	textfile	0.0107149	3.7e-46	VitD	TRUE	reported	VitD	textfile	2	TRUE
rs2413450	T	C	T	C	-0.120034	0.00610603	0.469798	0.423749	FALSE	FALSE	FALSE	GH	37074184	0.619564	0.0122989	GH	TRUE	reported	textfile	0.0109597	6.48e-28	iron	TRUE	reported	iron	textfile	2	TRUE
rs2066981	G	A	G	A	-0.0604798	0.00658024	0.461096	0.443563	FALSE	FALSE	FALSE	GH	155202588	0.59162	0.0122654	GH	TRUE	reported	textfile	0.00901249	1.94e-11	Magnesium	TRUE	reported	Magnesium	textfile	2	TRUE
rs7894336	C	T	C	T	0.0538858	0.0051167	0.467184	0.509003	FALSE	FALSE	FALSE	GH	7984646	0.673746	0.0121533	GH	TRUE	reported	textfile	0.00900319	2.16e-09	Magnesium	TRUE	reported	Magnesium	textfile	2	TRUE
rs631106	A	C	A	C	-0.0956491	0.00350622	0.336291	0.263657	FALSE	FALSE	FALSE	GH	62436136	0.799747	0.0138217	GH	TRUE	reported	textfile	0.0162684	4.12e-09	VitE	TRUE	reported	VitE	textfile	2	TRUE
rs1131603	C	T	C	T	0.132425	0.00713055	0.0461479	0.0880967	FALSE	FALSE	FALSE	GH	30622988	0.73863	0.0213702	GH	TRUE	reported	textfile	0.024152	4.18e-08	Vit B12	TRUE	reported	Vit B12	textfile	2	TRUE
rs12780845	G	A	G	A	0.0661161	-0.00709836	0.316732	0.247888	FALSE	FALSE	FALSE	GH	17181245	0.614357	0.0140879	GH	TRUE	reported	textfile	0.0107485	7.69e-10	Vit B12	TRUE	reported	Vit B12	textfile	2	TRUE
rs1801222	A	G	A	G	-0.0900052	0.0146871	0.355834	0.321139	FALSE	FALSE	FALSE	GH	17114152	0.262651	0.0131118	GH	TRUE	reported	textfile	0.0104162	5.58e-18	Vit B12	TRUE	reported	Vit B12	textfile	2	TRUE
rs4458686	C	T	C	T	-0.0695189	0.0169461	0.373049	0.372194	FALSE	FALSE	FALSE	GH	49439212	0.177599	0.0125696	GH	TRUE	reported	textfile	0.0103917	2.23e-11	Vit B12	TRUE	reported	Vit B12	textfile	2	TRUE
rs526934	G	A	G	A	-0.0840048	-0.0235478	0.27799	0.245698	FALSE	FALSE	FALSE	GH	59866020	0.0986234	0.0142579	GH	TRUE	reported	textfile	0.0112166	6.92e-14	Vit B12	TRUE	reported	Vit B12	textfile	2	TRUE
rs1175550	G	A	G	A	0.198	-0.00887383	0.22	0.276753	FALSE	FALSE	FALSE	GH	3774964	0.512983	0.0135644	GH	TRUE	reported	textfile	0.032	2.51e-10	Copper	TRUE	reported	Copper	textfile	2	TRUE
rs2769264	G	T	G	T	0.313	-0.00471149	0.16	0.169335	FALSE	FALSE	FALSE	GH	151372265	0.772631	0.0163064	GH	TRUE	reported	textfile	0.034	1.49e-20	Copper	TRUE	reported	Copper	textfile	2	TRUE
rs117714710	C	T	C	T	-0.257928	-0.00528477	0.0876574	0.0269428	FALSE	FALSE	FALSE	GH	22897558	0.892515	0.039111	GH	TRUE	reported	textfile	0.0581241	9.1e-06	Vit A	TRUE	reported	Vit A	textfile	2	TRUE
rs11786526	A	C	A	C	0.184591	0.0179707	0.196909	0.188583	FALSE	FALSE	FALSE	GH	87031601	0.247849	0.0155511	GH	TRUE	reported	textfile	0.0410659	6.96e-06	Vit A	TRUE	reported	Vit A	textfile	2	TRUE
rs137884374	A	G	A	G	-0.737235	-0.057688	0.0108531	0.00932087	FALSE	FALSE	FALSE	GH	106077690	0.363052	0.0634238	GH	TRUE	reported	textfile	0.160503	4.36e-06	Vit A	TRUE	reported	Vit A	textfile	2	TRUE
rs192203538	T	C	T	C	1.01189	0.00877099	0.00557809	0.0253191	FALSE	FALSE	FALSE	GH	115532955	0.822034	0.0389944	GH	TRUE	reported	textfile	0.223221	5.81e-06	Vit A	TRUE	reported	Vit A	textfile	2	TRUE
rs1990351	A	G	A	G	0.151574	0.0275311	0.465595	0.448719	FALSE	FALSE	FALSE	GH	68154965	0.0241207	0.0122078	GH	TRUE	reported	textfile	0.0328262	3.88e-06	Vit A	TRUE	reported	Vit A	textfile	2	TRUE
rs34129891	C	T	C	T	-0.237781	0.0389574	0.137166	0.121706	FALSE	FALSE	FALSE	GH	77188868	0.0370706	0.0186847	GH	TRUE	reported	textfile	0.0487836	1.09e-06	Vit A	TRUE	reported	Vit A	textfile	2	TRUE
rs4241758	A	T	A	T	-0.343611	-0.0049844	0.0540877	0.0387504	FALSE	TRUE	FALSE	GH	182877675	0.875327	0.0317689	GH	TRUE	reported	textfile	0.0733151	2.78e-06	Vit A	TRUE	reported	Vit A	textfile	2	TRUE
rs4687301	T	C	T	C	-0.200354	-0.00831423	0.163677	0.178607	FALSE	FALSE	FALSE	GH	192250677	0.600019	0.0158556	GH	TRUE	reported	textfile	0.0436829	4.51e-06	Vit A	TRUE	reported	Vit A	textfile	2	TRUE
rs4724701	A	G	A	G	-0.150161	0.00121538	0.455112	0.469832	FALSE	FALSE	FALSE	GH	5489252	0.92047	0.0121731	GH	TRUE	reported	textfile	0.033331	6.63e-06	Vit A	TRUE	reported	Vit A	textfile	2	TRUE
rs738409	G	C	G	C	-0.180401	0.0274532	0.255982	0.226854	FALSE	TRUE	FALSE	GH	43928847	0.0583795	0.0145037	GH	TRUE	reported	textfile	0.0366115	8.33e-07	Vit A	TRUE	reported	Vit A	textfile	2	TRUE
rs77018215	T	G	T	G	-0.410647	-0.042016	0.0330993	0.0151267	FALSE	FALSE	FALSE	GH	50074289	0.409525	0.0509451	GH	TRUE	reported	textfile	0.0923088	8.64e-06	Vit A	TRUE	reported	Vit A	textfile	2	TRUE
rs78564028	A	C	A	C	-0.436931	-0.0417232	0.028909	0.0283266	FALSE	FALSE	FALSE	GH	75962088	0.259656	0.0370148	GH	TRUE	reported	textfile	0.0973722	7.22e-06	Vit A	TRUE	reported	Vit A	textfile	2	TRUE
rs1532423	A	G	A	G	0.178	0.00557922	0.37	0.342001	FALSE	FALSE	FALSE	GH	85356084	0.665741	0.0129148	GH	TRUE	reported	textfile	0.026	6.4e-12	Zinc	TRUE	reported	Zinc	textfile	2	TRUE
rs2120019	C	T	C	T	-0.287	-0.0205591	0.79	0.208076	FALSE	FALSE	FALSE	GH	75041843	0.169311	0.0149583	GH	TRUE	reported	textfile	0.033	1.55e-18	Zinc	TRUE	reported	Zinc	textfile	2	TRUE
rs1697421	A	G	A	G	0.05	0.00435831	0.49	0.496497	FALSE	FALSE	FALSE	GH	21496799	0.721709	0.0122364	GH	TRUE	reported	textfile	0.005	3.47e-16	Phosphorus	TRUE	reported	Phosphorus	textfile	2	TRUE
rs17265703	A	G	A	G	0.036	0.00777403	0.85	0.868472	FALSE	FALSE	FALSE	GH	122329797	0.665989	0.0180096	GH	TRUE	reported	textfile	0.006	6.24e-08	Phosphorus	TRUE	reported	Phosphorus	textfile	2	TRUE
rs2970818	A	T	A	T	0.047	0.00404587	0.09	0.0620993	FALSE	TRUE	FALSE	GH	4497002	0.872869	0.0252842	GH	TRUE	reported	textfile	0.008	4.04e-08	Phosphorus	TRUE	reported	Phosphorus	textfile	2	TRUE
rs9469578	C	T	C	T	0.059	-0.03598	0.92	0.890972	FALSE	FALSE	FALSE	GH	33738702	0.0660389	0.019574	GH	TRUE	reported	textfile	0.009	5.15e-10	Phosphorus	TRUE	reported	Phosphorus	textfile	2	TRUE
rs947583	C	T	C	T	0.035	-0.00559572	0.29	0.17523	FALSE	FALSE	FALSE	GH	135812521	0.730611	0.0162518	GH	TRUE	reported	textfile	0.005	2.19e-09	Phosphorus	TRUE	reported	Phosphorus	textfile	2	TRUE
rs1025321	A	G	A	G	0.203714	0.00991451	0.191804	0.287068	FALSE	FALSE	FALSE	SA	77385764	0.438553	0.0127989	SA	TRUE	reported	textfile	0.0422857	1.45e-06	VitB6	TRUE	reported	VitB6	textfile	2	TRUE
rs11029725	T	C	T	C	-0.468284	0.0311312	0.0288517	0.0246336	FALSE	FALSE	FALSE	SA	26827999	0.405145	0.0373962	SA	TRUE	reported	textfile	0.100962	3.51e-06	VitB6	TRUE	reported	VitB6	textfile	2	TRUE
rs112821499	C	T	C	T	-0.545187	-0.0457737	0.0193402	0.0242391	FALSE	FALSE	FALSE	SA	46224671	0.223347	0.0375911	SA	TRUE	reported	textfile	0.120174	5.72e-06	VitB6	TRUE	reported	VitB6	textfile	2	TRUE
rs117119913	T	A	T	A	-0.518499	0.0209609	0.0236584	0.0341794	FALSE	TRUE	FALSE	SA	125596508	0.511665	0.0319406	SA	TRUE	reported	textfile	0.111792	3.52e-06	VitB6	TRUE	reported	VitB6	textfile	2	TRUE
rs12555011	C	G	C	G	-0.489085	0.00623704	0.0301479	0.0149366	FALSE	TRUE	FALSE	SA	21681891	0.896389	0.0478948	SA	TRUE	reported	textfile	0.0982158	6.37e-07	VitB6	TRUE	reported	VitB6	textfile	2	TRUE
rs144709408	T	A	T	A	-0.787817	0.162587	0.0103866	0.00649365	FALSE	TRUE	FALSE	SA	137157074	0.0255417	0.0728072	SA	TRUE	reported	textfile	0.168518	2.94e-06	VitB6	TRUE	reported	VitB6	textfile	2	TRUE
rs150083605	C	T	C	T	-0.918746	0.110119	0.00881684	0.00569376	FALSE	FALSE	FALSE	SA	31313928	0.155848	0.0775939	SA	TRUE	reported	textfile	0.181112	3.92e-07	VitB6	TRUE	reported	VitB6	textfile	2	TRUE
rs188695391	A	G	A	G	-0.765526	-0.00113188	0.0110145	0.0231304	FALSE	FALSE	FALSE	SA	65950784	0.976814	0.0389447	SA	TRUE	reported	textfile	0.164133	3.1e-06	VitB6	TRUE	reported	VitB6	textfile	2	TRUE
rs2072239	A	G	A	G	0.174798	-0.000663357	0.242156	0.253221	FALSE	FALSE	FALSE	SA	136056818	0.960085	0.0132548	SA	TRUE	reported	textfile	0.0392119	8.28e-06	VitB6	TRUE	reported	VitB6	textfile	2	TRUE
rs28688194	A	C	A	C	0.205581	0.0190825	0.195826	0.197099	FALSE	FALSE	FALSE	SA	59929178	0.188679	0.014517	SA	TRUE	reported	textfile	0.0425406	1.35e-06	VitB6	TRUE	reported	VitB6	textfile	2	TRUE
rs4752345	C	T	C	T	0.163605	-0.0087163	0.339644	0.344046	FALSE	FALSE	FALSE	SA	119825164	0.471394	0.0121024	SA	TRUE	reported	textfile	0.0358421	5e-06	VitB6	TRUE	reported	VitB6	textfile	2	TRUE
rs61854006	C	A	C	A	-0.426595	-0.004154	0.0343732	0.0275019	FALSE	FALSE	FALSE	SA	88778900	0.906065	0.0352024	SA	TRUE	reported	textfile	0.0934013	4.94e-06	VitB6	TRUE	reported	VitB6	textfile	2	TRUE
rs72783289	A	G	A	G	-0.200715	-0.00506789	0.198744	0.16159	FALSE	FALSE	FALSE	SA	20198534	0.747143	0.0157188	SA	TRUE	reported	textfile	0.041407	1.25e-06	VitB6	TRUE	reported	VitB6	textfile	2	TRUE
rs76679463	G	A	G	A	-0.548569	-0.0776444	0.0196581	0.00650719	FALSE	FALSE	FALSE	SA	30626039	0.279729	0.0718312	SA	TRUE	reported	textfile	0.121125	5.93e-06	VitB6	TRUE	reported	VitB6	textfile	2	TRUE
rs76727921	G	T	G	T	-0.952699	-0.0198382	0.00728863	0.0269774	FALSE	FALSE	FALSE	SA	21757466	0.577489	0.0356126	SA	TRUE	reported	textfile	0.201557	2.28e-06	VitB6	TRUE	reported	VitB6	textfile	2	TRUE
rs77606869	C	T	C	T	-0.37916	-0.0397552	0.0658871	0.0384269	FALSE	FALSE	FALSE	SA	139006819	0.188211	0.0302117	SA	TRUE	reported	textfile	0.0678115	2.25e-08	VitB6	TRUE	reported	VitB6	textfile	2	TRUE
rs78379644	C	G	C	G	0.264461	0.0231343	0.0955924	0.0673283	FALSE	TRUE	FALSE	SA	107968594	0.317076	0.0231231	SA	TRUE	reported	textfile	0.0581609	5.44e-06	VitB6	TRUE	reported	VitB6	textfile	2	TRUE
rs11041108	G	A	G	A	0.0838795	0.0114673	0.36516	0.353491	FALSE	FALSE	FALSE	SA	6932627	0.34165	0.0120592	SA	TRUE	reported	textfile	0.0189465	9.55e-06	Folate	TRUE	reported	Folate	textfile	2	TRUE
rs11193562	A	G	A	G	0.112089	-0.00729113	0.20965	0.24079	FALSE	FALSE	FALSE	SA	107615106	0.590255	0.0135406	SA	TRUE	reported	textfile	0.0225675	6.81e-07	Folate	TRUE	reported	Folate	textfile	2	TRUE
rs116626031	T	C	T	C	0.39681	-0.00819529	0.0108369	0.00104679	FALSE	FALSE	FALSE	SA	46237569	0.965515	0.189555	SA	TRUE	reported	textfile	0.0893557	8.96e-06	Folate	TRUE	reported	Folate	textfile	2	TRUE
rs117786304	G	A	G	A	0.450501	-0.00339266	0.00862506	0.0150539	FALSE	FALSE	FALSE	SA	34612142	0.942961	0.0474178	SA	TRUE	reported	textfile	0.100647	7.6e-06	Folate	TRUE	reported	Folate	textfile	2	TRUE
rs12434263	G	A	G	A	0.211457	-0.0766029	0.0390244	0.0214123	FALSE	FALSE	FALSE	SA	50398094	0.0584037	0.0404738	SA	TRUE	reported	textfile	0.0477283	9.4e-06	Folate	TRUE	reported	Folate	textfile	2	TRUE
rs17769357	G	A	G	A	0.139228	0.00503868	0.100217	0.0745407	FALSE	FALSE	FALSE	SA	72282395	0.820645	0.0222247	SA	TRUE	reported	textfile	0.03046	4.86e-06	Folate	TRUE	reported	Folate	textfile	2	TRUE
rs218896	C	T	C	T	-0.092129	-0.00987251	0.407893	0.398758	FALSE	FALSE	FALSE	SA	89714370	0.402803	0.0118004	SA	TRUE	reported	textfile	0.0187687	9.17e-07	Folate	TRUE	reported	Folate	textfile	2	TRUE
rs34999209	A	T	A	T	0.102706	0.012652	0.206303	0.272788	FALSE	TRUE	FALSE	SA	86790990	0.328228	0.0129407	SA	TRUE	reported	textfile	0.0228896	7.22e-06	Folate	TRUE	reported	Folate	textfile	2	TRUE
rs3751334	G	A	G	A	-0.126318	0.00246772	0.137905	0.167223	FALSE	FALSE	FALSE	SA	95433756	0.873658	0.0155189	SA	TRUE	reported	textfile	0.0265671	1.99e-06	Folate	TRUE	reported	Folate	textfile	2	TRUE
rs3763752	C	G	C	G	0.128078	0.0329975	0.116779	0.0870305	FALSE	TRUE	FALSE	SA	121742635	0.107531	0.0205031	SA	TRUE	reported	textfile	0.028715	8.18e-06	Folate	TRUE	reported	Folate	textfile	2	TRUE
rs6551595	T	A	T	A	0.11859	0.00920604	0.136029	0.134819	FALSE	TRUE	FALSE	SA	60784988	0.585123	0.0168634	SA	TRUE	reported	textfile	0.0268075	9.7e-06	Folate	TRUE	reported	Folate	textfile	2	TRUE
rs6668323	T	G	T	G	-0.0954251	0.010035	0.23517	0.246487	FALSE	FALSE	FALSE	SA	85199642	0.456583	0.0134791	SA	TRUE	reported	textfile	0.0215531	9.54e-06	Folate	TRUE	reported	Folate	textfile	2	TRUE
rs73170787	A	G	A	G	0.257156	-0.00500689	0.0273477	0.00645974	FALSE	FALSE	FALSE	SA	101637697	0.945483	0.0732218	SA	TRUE	reported	textfile	0.0558717	4.17e-06	Folate	TRUE	reported	Folate	textfile	2	TRUE
rs78791299	C	T	C	T	0.228584	-0.00867444	0.0333278	0.0696207	FALSE	FALSE	FALSE	SA	56457710	0.702504	0.0227114	SA	TRUE	reported	textfile	0.0513972	8.69e-06	Folate	TRUE	reported	Folate	textfile	2	TRUE
rs79882704	C	A	C	A	0.189377	0.0317486	0.0612381	0.0526737	FALSE	FALSE	FALSE	SA	84034974	0.21868	0.0258109	SA	TRUE	reported	textfile	0.0387994	1.06e-06	Folate	TRUE	reported	Folate	textfile	2	TRUE
rs11167905	T	C	T	C	0.0804	0.0156501	0.8545	0.875444	FALSE	FALSE	FALSE	SA	145527283	0.372072	0.0175332	SA	TRUE	reported	textfile	0.0164	9.83e-07	VitC	TRUE	reported	VitC	textfile	2	TRUE
rs13069990	T	C	T	C	-0.0506	0.0107764	0.3781	0.375044	FALSE	FALSE	FALSE	SA	115901954	0.367384	0.0119554	SA	TRUE	reported	textfile	0.011	4.44e-06	VitC	TRUE	reported	VitC	textfile	2	TRUE
rs13103690	T	G	T	G	-0.0474	0.0169153	0.5359	0.557631	FALSE	FALSE	FALSE	SA	9971154	0.145897	0.0116322	SA	TRUE	reported	textfile	0.0104	5.2e-06	VitC	TRUE	reported	VitC	textfile	2	TRUE
rs2070006	T	C	T	C	0.0512	0.0140357	0.3713	0.460834	FALSE	FALSE	FALSE	SA	154592714	0.225349	0.0115766	SA	TRUE	reported	textfile	0.0112	4.76e-06	VitC	TRUE	reported	VitC	textfile	2	TRUE
rs577596	A	G	A	G	-0.0567	-0.0171662	0.3267	0.423305	FALSE	FALSE	FALSE	SA	25535639	0.142789	0.0117136	SA	TRUE	reported	textfile	0.0114	6.68e-07	VitC	TRUE	reported	VitC	textfile	2	TRUE
rs6713914	T	C	T	C	0.0593	-0.0134346	0.5741	0.567693	FALSE	FALSE	FALSE	SA	59295906	0.24914	0.0116575	SA	TRUE	reported	textfile	0.0116	3.22e-07	VitC	TRUE	reported	VitC	textfile	2	TRUE
rs6826474	T	C	T	C	-0.1383	-0.0712846	0.0393	0.0199074	FALSE	FALSE	FALSE	SA	95728969	0.0860518	0.0415265	SA	TRUE	reported	textfile	0.0288	1.56e-06	VitC	TRUE	reported	VitC	textfile	2	TRUE
rs6834631	T	G	T	G	0.1306	0.00151766	0.9596	0.980112	FALSE	FALSE	FALSE	SA	121394510	0.970661	0.0412648	SA	TRUE	reported	textfile	0.0267	1.03e-06	VitC	TRUE	reported	VitC	textfile	2	TRUE
rs7112460	T	C	T	C	0.1084	-0.00224966	0.0658	0.0481221	FALSE	FALSE	FALSE	SA	125881964	0.933759	0.0270665	SA	TRUE	reported	textfile	0.0223	1.14e-06	VitC	TRUE	reported	VitC	textfile	2	TRUE
rs8057559	T	C	T	C	0.1395	-0.0211563	0.0312	0.0268227	FALSE	FALSE	FALSE	SA	73283273	0.551911	0.0355628	SA	TRUE	reported	textfile	0.0314	9.1e-06	VitC	TRUE	reported	VitC	textfile	2	TRUE
rs808686	A	G	A	G	0.0598	-0.013005	0.6086	0.604546	FALSE	FALSE	FALSE	SA	19736491	0.271735	0.0118326	SA	TRUE	reported	textfile	0.0128	3.01e-06	VitC	TRUE	reported	VitC	textfile	2	TRUE
rs8105491	T	G	T	G	-0.0698	0.00449078	0.154	0.177619	FALSE	FALSE	FALSE	SA	20293179	0.766246	0.0151057	SA	TRUE	reported	textfile	0.0148	2.3e-06	VitC	TRUE	reported	VitC	textfile	2	TRUE
rs9419004	C	G	C	G	-0.254	-0.0239499	0.186	0.238304	FALSE	TRUE	FALSE	SA	133101018	0.0765932	0.0135249	SA	TRUE	reported	textfile	0.0563	6.53e-06	VitC	TRUE	reported	VitC	textfile	2	TRUE
rs9606290	A	G	A	G	0.159	-0.00308684	0.241	0.166734	FALSE	FALSE	FALSE	SA	20230714	0.84313	0.0155987	SA	TRUE	reported	textfile	0.0352	6.32e-06	VitC	TRUE	reported	VitC	textfile	2	TRUE
rs114328071	A	G	A	G	-0.255296	-0.00204178	0.0203413	0.0337043	FALSE	FALSE	FALSE	SA	112129254	0.949017	0.0319319	SA	TRUE	reported	textfile	0.0551812	3.72e-06	Nicotinamide	TRUE	reported	Nicotinamide	textfile	2	TRUE
rs117596898	C	A	C	A	-0.294998	-0.00692386	0.0198014	0.014893	FALSE	FALSE	FALSE	SA	38951012	0.885668	0.0481532	SA	TRUE	reported	textfile	0.0556199	1.13e-07	Nicotinamide	TRUE	reported	Nicotinamide	textfile	2	TRUE
rs117948711	C	A	C	A	-0.205743	-0.0106005	0.0296741	0.0348018	FALSE	FALSE	FALSE	SA	52739571	0.737222	0.0315929	SA	TRUE	reported	textfile	0.0456293	6.51e-06	Nicotinamide	TRUE	reported	Nicotinamide	textfile	2	TRUE
rs12353979	G	A	G	A	0.109412	0.0191224	0.123252	0.141478	FALSE	FALSE	FALSE	SA	29591142	0.247872	0.0165485	SA	TRUE	reported	textfile	0.023984	5.07e-06	Nicotinamide	TRUE	reported	Nicotinamide	textfile	2	TRUE
rs1283687	G	A	G	A	-0.0908705	0.00973814	0.178244	0.158987	FALSE	FALSE	FALSE	SA	107404211	0.536841	0.0157678	SA	TRUE	reported	textfile	0.020225	7.02e-06	Nicotinamide	TRUE	reported	Nicotinamide	textfile	2	TRUE
rs145168145	T	G	T	G	0.413821	0.0492525	0.00697732	0.00333871	FALSE	FALSE	FALSE	SA	39367913	0.637084	0.104397	SA	TRUE	reported	textfile	0.093591	9.8e-06	Nicotinamide	TRUE	reported	Nicotinamide	textfile	2	TRUE
rs148244996	T	A	T	A	0.378517	-0.00559483	0.00859298	0.0307849	FALSE	TRUE	FALSE	SA	197738335	0.867518	0.0335396	SA	TRUE	reported	textfile	0.0841454	6.85e-06	Nicotinamide	TRUE	reported	Nicotinamide	textfile	2	TRUE
rs4132577	G	C	G	C	0.0722496	0.00260016	0.453916	0.400296	FALSE	TRUE	TRUE	SA	95172463	0.824765	0.0117431	SA	TRUE	reported	textfile	0.0154464	2.9e-06	Nicotinamide	TRUE	reported	Nicotinamide	textfile	2	FALSE
rs4665924	C	T	C	T	0.0823826	0.0017738	0.378265	0.332845	FALSE	FALSE	FALSE	SA	26916437	0.885433	0.0123107	SA	TRUE	reported	textfile	0.0160757	2.98e-07	Nicotinamide	TRUE	reported	Nicotinamide	textfile	2	TRUE
rs4888987	C	G	C	G	-0.102569	-0.00987403	0.135559	0.164123	FALSE	TRUE	FALSE	SA	79485932	0.528213	0.0156548	SA	TRUE	reported	textfile	0.0224792	5.05e-06	Nicotinamide	TRUE	reported	Nicotinamide	textfile	2	TRUE
rs56234300	G	T	G	T	0.171361	-0.0322116	0.0445887	0.0472146	FALSE	FALSE	FALSE	SA	41396613	0.238019	0.027299	SA	TRUE	reported	textfile	0.0373122	4.38e-06	Nicotinamide	TRUE	reported	Nicotinamide	textfile	2	TRUE
rs56801126	T	G	T	G	0.110952	-0.012315	0.112339	0.085633	FALSE	FALSE	FALSE	SA	5499750	0.551112	0.0206595	SA	TRUE	reported	textfile	0.0247166	7.16e-06	Nicotinamide	TRUE	reported	Nicotinamide	textfile	2	TRUE
rs579090	A	T	A	T	-0.233213	-0.0705394	0.0229008	0.00995121	FALSE	TRUE	FALSE	SA	54728759	0.238357	0.0598246	SA	TRUE	reported	textfile	0.0516028	6.2e-06	Nicotinamide	TRUE	reported	Nicotinamide	textfile	2	TRUE
rs67524001	T	C	T	C	0.0807149	-0.000697269	0.322229	0.25418	FALSE	FALSE	FALSE	SA	235161263	0.957902	0.0132092	SA	TRUE	reported	textfile	0.0166249	1.2e-06	Nicotinamide	TRUE	reported	Nicotinamide	textfile	2	TRUE
rs6798308	C	T	C	T	-0.0705107	-0.00294549	0.570194	0.57277	FALSE	FALSE	FALSE	SA	162177521	0.800615	0.0116629	SA	TRUE	reported	textfile	0.015621	6.37e-06	Nicotinamide	TRUE	reported	Nicotinamide	textfile	2	TRUE
rs6835705	A	G	A	G	0.197354	-0.015071	0.0333045	0.0717359	FALSE	FALSE	FALSE	SA	15736747	0.499534	0.02232	SA	TRUE	reported	textfile	0.0432485	5.04e-06	Nicotinamide	TRUE	reported	Nicotinamide	textfile	2	TRUE
rs722585	A	G	A	G	0.0804135	-0.00767409	0.294125	0.42682	FALSE	FALSE	FALSE	SA	1775629	0.510469	0.0116608	SA	TRUE	reported	textfile	0.0171178	2.63e-06	Nicotinamide	TRUE	reported	Nicotinamide	textfile	2	TRUE
rs72686880	C	T	C	T	-0.0972767	0.00260642	0.155428	0.165646	FALSE	FALSE	FALSE	SA	18390839	0.866596	0.0155159	SA	TRUE	reported	textfile	0.0211281	4.14e-06	Nicotinamide	TRUE	reported	Nicotinamide	textfile	2	TRUE
rs72795906	A	G	A	G	0.0922294	-0.0197996	0.175726	0.109786	FALSE	FALSE	FALSE	SA	29002728	0.286243	0.0185668	SA	TRUE	reported	textfile	0.0206275	7.78e-06	Nicotinamide	TRUE	reported	Nicotinamide	textfile	2	TRUE
rs75799357	T	G	T	G	0.144469	-0.0440931	0.0641944	0.0551942	FALSE	FALSE	FALSE	SA	50233142	0.0819181	0.0253457	SA	TRUE	reported	textfile	0.0318563	5.76e-06	Nicotinamide	TRUE	reported	Nicotinamide	textfile	2	TRUE
rs76072284	T	C	T	C	0.213359	-0.026115	0.0274691	0.0104701	FALSE	FALSE	FALSE	SA	124138990	0.657924	0.0589794	SA	TRUE	reported	textfile	0.0466437	4.78e-06	Nicotinamide	TRUE	reported	Nicotinamide	textfile	2	TRUE
rs7657217	T	C	T	C	-0.0997855	-0.000168836	0.154206	0.125495	FALSE	FALSE	FALSE	SA	168840554	0.992447	0.0178349	SA	TRUE	reported	textfile	0.0218101	4.76e-06	Nicotinamide	TRUE	reported	Nicotinamide	textfile	2	TRUE
rs76965804	A	C	A	C	0.133879	-0.00900148	0.0787152	0.0394457	FALSE	FALSE	FALSE	SA	111209093	0.762179	0.0297452	SA	TRUE	reported	textfile	0.0289552	3.77e-06	Nicotinamide	TRUE	reported	Nicotinamide	textfile	2	TRUE
rs79366070	A	G	A	G	0.240407	0.054442	0.0245153	0.0124265	FALSE	FALSE	FALSE	SA	158421006	0.297215	0.0522263	SA	TRUE	reported	textfile	0.0496939	1.31e-06	Nicotinamide	TRUE	reported	Nicotinamide	textfile	2	TRUE
rs9373605	A	G	A	G	0.122538	-0.00496836	0.109118	0.107519	FALSE	FALSE	FALSE	SA	101211446	0.78944	0.0186055	SA	TRUE	reported	textfile	0.0249828	9.35e-07	Nicotinamide	TRUE	reported	Nicotinamide	textfile	2	TRUE
rs115031793	A	G	A	G	-0.0656975	-0.0439802	0.0446973	0.0132888	FALSE	FALSE	FALSE	SA	182687379	0.384353	0.0505576	SA	TRUE	reported	textfile	0.0115968	1.47e-08	Calcium	TRUE	reported	Calcium	textfile	2	TRUE
rs139974673	C	T	C	T	0.0849558	-0.00557427	0.0275203	0.00490728	FALSE	FALSE	FALSE	SA	43735687	0.94653	0.0831179	SA	TRUE	reported	textfile	0.0146891	7.31e-09	Calcium	TRUE	reported	Calcium	textfile	2	TRUE
rs1728918	A	G	A	G	0.0325595	0.00808957	0.286674	0.238069	FALSE	FALSE	FALSE	SA	27412596	0.550131	0.0135376	SA	TRUE	reported	textfile	0.00532682	9.82e-10	Calcium	TRUE	reported	Calcium	textfile	2	TRUE
rs17884869	A	G	A	G	-0.101815	0.0443569	0.0266034	0.0363953	FALSE	FALSE	FALSE	SA	123034565	0.149575	0.0307813	SA	TRUE	reported	textfile	0.0149631	1.01e-11	Calcium	TRUE	reported	Calcium	textfile	2	TRUE
rs192289824	T	C	T	C	-0.114952	-0.0382184	0.0137111	0.0262174	FALSE	FALSE	FALSE	SA	29599837	0.293703	0.0363974	SA	TRUE	reported	textfile	0.0208072	3.3e-08	Calcium	TRUE	reported	Calcium	textfile	2	TRUE
rs3746069	T	C	T	C	-0.0389967	0.019644	0.185986	0.169134	FALSE	FALSE	FALSE	SA	3114866	0.205559	0.0155182	SA	TRUE	reported	textfile	0.00618563	2.89e-10	Calcium	TRUE	reported	Calcium	textfile	2	TRUE
rs73186030	T	C	T	C	0.143854	-0.00593868	0.136014	0.127528	FALSE	FALSE	FALSE	SA	122294618	0.732113	0.0173485	SA	TRUE	reported	textfile	0.00702398	3.21e-93	Calcium	TRUE	reported	Calcium	textfile	2	TRUE
rs838717	G	A	G	A	0.0372776	-0.00784775	0.427599	0.416211	FALSE	FALSE	FALSE	SA	233387798	0.502295	0.0116977	SA	TRUE	reported	textfile	0.00487446	2.05e-14	Calcium	TRUE	reported	Calcium	textfile	2	TRUE
rs968470	C	T	C	T	-0.0280814	0.00673065	0.390747	0.471641	FALSE	FALSE	FALSE	SA	96757889	0.560012	0.0115483	SA	TRUE	reported	textfile	0.00494716	1.38e-08	Calcium	TRUE	reported	Calcium	textfile	2	TRUE
rs12794714	A	G	A	G	-0.125969	-0.00936839	0.440725	0.387695	FALSE	FALSE	FALSE	SA	14892029	0.428201	0.0118247	SA	TRUE	reported	textfile	0.00975472	3.77e-38	VitD	TRUE	reported	VitD	textfile	2	TRUE
rs1352846	G	A	G	A	-0.152831	0.0132656	0.283393	0.210129	FALSE	FALSE	FALSE	SA	71752058	0.348791	0.0141584	SA	TRUE	reported	textfile	0.0107149	3.7e-46	VitD	TRUE	reported	VitD	textfile	2	TRUE
rs1800562	A	G	A	G	0.1948	-0.00797056	0.0691881	0.037147	FALSE	FALSE	FALSE	SA	26092913	0.793054	0.0303819	SA	TRUE	reported	textfile	0.0215385	1.51e-19	iron	TRUE	reported	iron	textfile	2	TRUE
rs2413450	T	C	T	C	-0.120034	0.0104902	0.469798	0.4235	FALSE	FALSE	FALSE	SA	37074184	0.368722	0.0116704	SA	TRUE	reported	textfile	0.0109597	6.48e-28	iron	TRUE	reported	iron	textfile	2	TRUE
rs2066981	G	A	G	A	-0.0604798	0.00539906	0.461096	0.443331	FALSE	FALSE	FALSE	SA	155202588	0.642234	0.0116214	SA	TRUE	reported	textfile	0.00901249	1.94e-11	Magnesium	TRUE	reported	Magnesium	textfile	2	TRUE
rs7894336	C	T	C	T	0.0538858	-0.0145553	0.467184	0.5092	FALSE	FALSE	FALSE	SA	7984646	0.206445	0.0115207	SA	TRUE	reported	textfile	0.00900319	2.16e-09	Magnesium	TRUE	reported	Magnesium	textfile	2	TRUE
rs631106	A	C	A	C	-0.0956491	-0.00231216	0.336291	0.263371	FALSE	FALSE	FALSE	SA	62436136	0.859938	0.0131035	SA	TRUE	reported	textfile	0.0162684	4.12e-09	VitE	TRUE	reported	VitE	textfile	2	TRUE
rs1131603	C	T	C	T	0.132425	0.00384479	0.0461479	0.0876592	FALSE	FALSE	FALSE	SA	30622988	0.850205	0.0203581	SA	TRUE	reported	textfile	0.024152	4.18e-08	Vit B12	TRUE	reported	Vit B12	textfile	2	TRUE
rs12780845	G	A	G	A	0.0661161	-0.00282446	0.316732	0.248298	FALSE	FALSE	FALSE	SA	17181245	0.832391	0.0133459	SA	TRUE	reported	textfile	0.0107485	7.69e-10	Vit B12	TRUE	reported	Vit B12	textfile	2	TRUE
rs1801222	A	G	A	G	-0.0900052	0.0154345	0.355834	0.321888	FALSE	FALSE	FALSE	SA	17114152	0.213202	0.0123991	SA	TRUE	reported	textfile	0.0104162	5.58e-18	Vit B12	TRUE	reported	Vit B12	textfile	2	TRUE
rs4458686	C	T	C	T	-0.0695189	-0.0119067	0.373049	0.371861	FALSE	FALSE	FALSE	SA	49439212	0.317712	0.0119165	SA	TRUE	reported	textfile	0.0103917	2.23e-11	Vit B12	TRUE	reported	Vit B12	textfile	2	TRUE
rs506897	G	C	G	C	-0.108396	0.00451899	0.477601	0.410138	FALSE	TRUE	TRUE	SA	48705372	0.699203	0.0116952	SA	TRUE	reported	textfile	0.0100758	5.43e-27	Vit B12	TRUE	reported	Vit B12	textfile	2	FALSE
rs526934	G	A	G	A	-0.0840048	0.00749841	0.27799	0.245791	FALSE	FALSE	FALSE	SA	59866020	0.578181	0.0134853	SA	TRUE	reported	textfile	0.0112166	6.92e-14	Vit B12	TRUE	reported	Vit B12	textfile	2	TRUE
rs1175550	G	A	G	A	0.198	0.0024707	0.22	0.276266	FALSE	FALSE	FALSE	SA	3774964	0.847965	0.0128873	SA	TRUE	reported	textfile	0.032	2.51e-10	Copper	TRUE	reported	Copper	textfile	2	TRUE
rs2769264	G	T	G	T	0.313	0.0111138	0.16	0.169534	FALSE	FALSE	FALSE	SA	151372265	0.4717	0.0154419	SA	TRUE	reported	textfile	0.034	1.49e-20	Copper	TRUE	reported	Copper	textfile	2	TRUE
rs117714710	C	T	C	T	-0.257928	-0.0522973	0.0876574	0.027226	FALSE	FALSE	FALSE	SA	22897558	0.152288	0.0365333	SA	TRUE	reported	textfile	0.0581241	9.1e-06	Vit A	TRUE	reported	Vit A	textfile	2	TRUE
rs11786526	A	C	A	C	0.184591	-0.00975826	0.196909	0.189195	FALSE	FALSE	FALSE	SA	87031601	0.507637	0.014729	SA	TRUE	reported	textfile	0.0410659	6.96e-06	Vit A	TRUE	reported	Vit A	textfile	2	TRUE
rs137884374	A	G	A	G	-0.737235	-0.0311384	0.0108531	0.00925554	FALSE	FALSE	FALSE	SA	106077690	0.611116	0.0612381	SA	TRUE	reported	textfile	0.160503	4.36e-06	Vit A	TRUE	reported	Vit A	textfile	2	TRUE
rs192203538	T	C	T	C	1.01189	-0.0265983	0.00557809	0.0254244	FALSE	FALSE	FALSE	SA	115532955	0.47029	0.0368395	SA	TRUE	reported	textfile	0.223221	5.81e-06	Vit A	TRUE	reported	Vit A	textfile	2	TRUE
rs1990351	A	G	A	G	0.151574	0.00106332	0.465595	0.448402	FALSE	FALSE	FALSE	SA	68154965	0.926801	0.0115742	SA	TRUE	reported	textfile	0.0328262	3.88e-06	Vit A	TRUE	reported	Vit A	textfile	2	TRUE
rs34129891	C	T	C	T	-0.237781	-0.03624	0.137166	0.121783	FALSE	FALSE	FALSE	SA	77188868	0.0400221	0.0176478	SA	TRUE	reported	textfile	0.0487836	1.09e-06	Vit A	TRUE	reported	Vit A	textfile	2	TRUE
rs371708	G	T	G	T	0.169656	-0.00632676	0.257781	0.277536	FALSE	FALSE	FALSE	SA	88218187	0.62395	0.0129049	SA	TRUE	reported	textfile	0.0376817	6.72e-06	Vit A	TRUE	reported	Vit A	textfile	2	TRUE
rs4241758	A	T	A	T	-0.343611	-0.0358171	0.0540877	0.0387674	FALSE	TRUE	FALSE	SA	182877675	0.237341	0.0303108	SA	TRUE	reported	textfile	0.0733151	2.78e-06	Vit A	TRUE	reported	Vit A	textfile	2	TRUE
rs4687301	T	C	T	C	-0.200354	0.028811	0.163677	0.178752	FALSE	FALSE	FALSE	SA	192250677	0.0558676	0.015068	SA	TRUE	reported	textfile	0.0436829	4.51e-06	Vit A	TRUE	reported	Vit A	textfile	2	TRUE
rs4724701	A	G	A	G	-0.150161	-0.0125817	0.455112	0.470106	FALSE	FALSE	FALSE	SA	5489252	0.275816	0.0115453	SA	TRUE	reported	textfile	0.033331	6.63e-06	Vit A	TRUE	reported	Vit A	textfile	2	TRUE
rs738409	G	C	G	C	-0.180401	0.0207636	0.255982	0.226972	FALSE	TRUE	FALSE	SA	43928847	0.130628	0.0137359	SA	TRUE	reported	textfile	0.0366115	8.33e-07	Vit A	TRUE	reported	Vit A	textfile	2	TRUE
rs77018215	T	G	T	G	-0.410647	-0.0164516	0.0330993	0.0151571	FALSE	FALSE	FALSE	SA	50074289	0.730165	0.047699	SA	TRUE	reported	textfile	0.0923088	8.64e-06	Vit A	TRUE	reported	Vit A	textfile	2	TRUE
rs78564028	A	C	A	C	-0.436931	-0.024101	0.028909	0.0285063	FALSE	FALSE	FALSE	SA	75962088	0.487279	0.0346956	SA	TRUE	reported	textfile	0.0973722	7.22e-06	Vit A	TRUE	reported	Vit A	textfile	2	TRUE
rs1532423	A	G	A	G	0.178	0.0169969	0.37	0.341744	FALSE	FALSE	FALSE	SA	85356084	0.164035	0.0122137	SA	TRUE	reported	textfile	0.026	6.4e-12	Zinc	TRUE	reported	Zinc	textfile	2	TRUE
rs2120019	C	T	C	T	-0.287	0.00435021	0.79	0.208008	FALSE	FALSE	FALSE	SA	75041843	0.759121	0.0141869	SA	TRUE	reported	textfile	0.033	1.55e-18	Zinc	TRUE	reported	Zinc	textfile	2	TRUE
rs1697421	A	G	A	G	0.05	0.0117187	0.49	0.496424	FALSE	FALSE	FALSE	SA	21496799	0.31245	0.0116016	SA	TRUE	reported	textfile	0.005	3.47e-16	Phosphorus	TRUE	reported	Phosphorus	textfile	2	TRUE
rs17265703	A	G	A	G	0.036	0.0132576	0.85	0.868603	FALSE	FALSE	FALSE	SA	122329797	0.438995	0.0171311	SA	TRUE	reported	textfile	0.006	6.24e-08	Phosphorus	TRUE	reported	Phosphorus	textfile	2	TRUE
rs2970818	A	T	A	T	0.047	0.0293037	0.09	0.0623033	FALSE	TRUE	FALSE	SA	4497002	0.220083	0.0238959	SA	TRUE	reported	textfile	0.008	4.04e-08	Phosphorus	TRUE	reported	Phosphorus	textfile	2	TRUE
rs9469578	C	T	C	T	0.059	-0.0456951	0.92	0.891272	FALSE	FALSE	FALSE	SA	33738702	0.0137104	0.0185393	SA	TRUE	reported	textfile	0.009	5.15e-10	Phosphorus	TRUE	reported	Phosphorus	textfile	2	TRUE
rs947583	C	T	C	T	0.035	-0.0139816	0.29	0.175177	FALSE	FALSE	FALSE	SA	135812521	0.359817	0.0152685	SA	TRUE	reported	textfile	0.005	2.19e-09	Phosphorus	TRUE	reported	Phosphorus	textfile	2	TRUE
rs1025321	A	G	A	G	0.203714	0.0142485	0.191804	0.287703	FALSE	FALSE	FALSE	PTB	77385764	0.414497	0.0174612	PTB	TRUE	reported	textfile	0.0422857	1.45e-06	VitB6	TRUE	reported	VitB6	textfile	2	TRUE
rs11029725	T	C	T	C	-0.468284	0.00255462	0.0288517	0.0247876	FALSE	FALSE	FALSE	PTB	26827999	0.95992	0.0508348	PTB	TRUE	reported	textfile	0.100962	3.51e-06	VitB6	TRUE	reported	VitB6	textfile	2	TRUE
rs112821499	C	T	C	T	-0.545187	0.0105634	0.0193402	0.024016	FALSE	FALSE	FALSE	PTB	46224671	0.837884	0.0516291	PTB	TRUE	reported	textfile	0.120174	5.72e-06	VitB6	TRUE	reported	VitB6	textfile	2	TRUE
rs117119913	T	A	T	A	-0.518499	0.0170125	0.0236584	0.0341646	FALSE	TRUE	FALSE	PTB	125596508	0.694991	0.0433889	PTB	TRUE	reported	textfile	0.111792	3.52e-06	VitB6	TRUE	reported	VitB6	textfile	2	TRUE
rs12555011	C	G	C	G	-0.489085	0.0599249	0.0301479	0.0150226	FALSE	TRUE	FALSE	PTB	21681891	0.361506	0.0656711	PTB	TRUE	reported	textfile	0.0982158	6.37e-07	VitB6	TRUE	reported	VitB6	textfile	2	TRUE
rs144709408	T	A	T	A	-0.787817	0.0367033	0.0103866	0.00652219	FALSE	TRUE	FALSE	PTB	137157074	0.712856	0.0997309	PTB	TRUE	reported	textfile	0.168518	2.94e-06	VitB6	TRUE	reported	VitB6	textfile	2	TRUE
rs150083605	C	T	C	T	-0.918746	-0.155189	0.00881684	0.00573579	FALSE	FALSE	FALSE	PTB	31313928	0.137901	0.104599	PTB	TRUE	reported	textfile	0.181112	3.92e-07	VitB6	TRUE	reported	VitB6	textfile	2	TRUE
rs188695391	A	G	A	G	-0.765526	-0.147568	0.0110145	0.0232917	FALSE	FALSE	FALSE	PTB	65950784	0.00772289	0.0553944	PTB	TRUE	reported	textfile	0.164133	3.1e-06	VitB6	TRUE	reported	VitB6	textfile	2	TRUE
rs2072239	A	G	A	G	0.174798	0.013395	0.242156	0.253909	FALSE	FALSE	FALSE	PTB	136056818	0.460415	0.0181464	PTB	TRUE	reported	textfile	0.0392119	8.28e-06	VitB6	TRUE	reported	VitB6	textfile	2	TRUE
rs28688194	A	C	A	C	0.205581	0.0185884	0.195826	0.197137	FALSE	FALSE	FALSE	PTB	59929178	0.348463	0.0198261	PTB	TRUE	reported	textfile	0.0425406	1.35e-06	VitB6	TRUE	reported	VitB6	textfile	2	TRUE
rs4752345	C	T	C	T	0.163605	-0.0179703	0.339644	0.344246	FALSE	FALSE	FALSE	PTB	119825164	0.278004	0.0165653	PTB	TRUE	reported	textfile	0.0358421	5e-06	VitB6	TRUE	reported	VitB6	textfile	2	TRUE
rs61854006	C	A	C	A	-0.426595	-0.0613078	0.0343732	0.0274676	FALSE	FALSE	FALSE	PTB	88778900	0.198902	0.047722	PTB	TRUE	reported	textfile	0.0934013	4.94e-06	VitB6	TRUE	reported	VitB6	textfile	2	TRUE
rs72783289	A	G	A	G	-0.200715	-0.0382041	0.198744	0.161086	FALSE	FALSE	FALSE	PTB	20198534	0.0765896	0.0215742	PTB	TRUE	reported	textfile	0.041407	1.25e-06	VitB6	TRUE	reported	VitB6	textfile	2	TRUE
rs76679463	G	A	G	A	-0.548569	0.0494667	0.0196581	0.00654219	FALSE	FALSE	FALSE	PTB	30626039	0.612714	0.0977212	PTB	TRUE	reported	textfile	0.121125	5.93e-06	VitB6	TRUE	reported	VitB6	textfile	2	TRUE
rs76727921	G	T	G	T	-0.952699	0.00154074	0.00728863	0.0269735	FALSE	FALSE	FALSE	PTB	21757466	0.974581	0.0483548	PTB	TRUE	reported	textfile	0.201557	2.28e-06	VitB6	TRUE	reported	VitB6	textfile	2	TRUE
rs77606869	C	T	C	T	-0.37916	0.0192323	0.0658871	0.0381597	FALSE	FALSE	FALSE	PTB	139006819	0.645962	0.0418658	PTB	TRUE	reported	textfile	0.0678115	2.25e-08	VitB6	TRUE	reported	VitB6	textfile	2	TRUE
rs78379644	C	G	C	G	0.264461	-0.00911971	0.0955924	0.0674743	FALSE	TRUE	FALSE	PTB	107968594	0.774105	0.0317748	PTB	TRUE	reported	textfile	0.0581609	5.44e-06	VitB6	TRUE	reported	VitB6	textfile	2	TRUE
rs11041108	G	A	G	A	0.0838795	0.0225112	0.36516	0.354656	FALSE	FALSE	FALSE	PTB	6932627	0.171977	0.0164811	PTB	TRUE	reported	textfile	0.0189465	9.55e-06	Folate	TRUE	reported	Folate	textfile	2	TRUE
rs11193562	A	G	A	G	0.112089	0.00832269	0.20965	0.24149	FALSE	FALSE	FALSE	PTB	107615106	0.6532	0.0185228	PTB	TRUE	reported	textfile	0.0225675	6.81e-07	Folate	TRUE	reported	Folate	textfile	2	TRUE
rs116626031	T	C	T	C	0.39681	0.121756	0.0108369	0.000994725	FALSE	FALSE	FALSE	PTB	46237569	0.657369	0.274504	PTB	TRUE	reported	textfile	0.0893557	8.96e-06	Folate	TRUE	reported	Folate	textfile	2	TRUE
rs117786304	G	A	G	A	0.450501	5.19e-05	0.00862506	0.0150106	FALSE	FALSE	FALSE	PTB	34612142	0.999368	0.0655046	PTB	TRUE	reported	textfile	0.100647	7.6e-06	Folate	TRUE	reported	Folate	textfile	2	TRUE
rs12434263	G	A	G	A	0.211457	-0.0467413	0.0390244	0.0213602	FALSE	FALSE	FALSE	PTB	50398094	0.406617	0.0563242	PTB	TRUE	reported	textfile	0.0477283	9.4e-06	Folate	TRUE	reported	Folate	textfile	2	TRUE
rs17769357	G	A	G	A	0.139228	0.0528028	0.100217	0.0744601	FALSE	FALSE	FALSE	PTB	72282395	0.0805026	0.0302114	PTB	TRUE	reported	textfile	0.03046	4.86e-06	Folate	TRUE	reported	Folate	textfile	2	TRUE
rs218896	C	T	C	T	-0.092129	0.00073031	0.407893	0.398381	FALSE	FALSE	FALSE	PTB	89714370	0.963963	0.016164	PTB	TRUE	reported	textfile	0.0187687	9.17e-07	Folate	TRUE	reported	Folate	textfile	2	TRUE
rs34999209	A	T	A	T	0.102706	-0.00142261	0.206303	0.272709	FALSE	TRUE	FALSE	PTB	86790990	0.936004	0.0177178	PTB	TRUE	reported	textfile	0.0228896	7.22e-06	Folate	TRUE	reported	Folate	textfile	2	TRUE
rs3751334	G	A	G	A	-0.126318	-0.022438	0.137905	0.166963	FALSE	FALSE	FALSE	PTB	95433756	0.290987	0.021249	PTB	TRUE	reported	textfile	0.0265671	1.99e-06	Folate	TRUE	reported	Folate	textfile	2	TRUE
rs3763752	C	G	C	G	0.128078	0.0146146	0.116779	0.0864801	FALSE	TRUE	FALSE	PTB	121742635	0.605372	0.028285	PTB	TRUE	reported	textfile	0.028715	8.18e-06	Folate	TRUE	reported	Folate	textfile	2	TRUE
rs6551595	T	A	T	A	0.11859	0.00500039	0.136029	0.134647	FALSE	TRUE	FALSE	PTB	60784988	0.828582	0.0230943	PTB	TRUE	reported	textfile	0.0268075	9.7e-06	Folate	TRUE	reported	Folate	textfile	2	TRUE
rs6668323	T	G	T	G	-0.0954251	-0.0385372	0.23517	0.246065	FALSE	FALSE	FALSE	PTB	85199642	0.0371313	0.0184891	PTB	TRUE	reported	textfile	0.0215531	9.54e-06	Folate	TRUE	reported	Folate	textfile	2	TRUE
rs73170787	A	G	A	G	0.257156	-0.130985	0.0273477	0.00640259	FALSE	FALSE	FALSE	PTB	101637697	0.203034	0.102898	PTB	TRUE	reported	textfile	0.0558717	4.17e-06	Folate	TRUE	reported	Folate	textfile	2	TRUE
rs78791299	C	T	C	T	0.228584	-0.037171	0.0333278	0.0695288	FALSE	FALSE	FALSE	PTB	56457710	0.233323	0.0311878	PTB	TRUE	reported	textfile	0.0513972	8.69e-06	Folate	TRUE	reported	Folate	textfile	2	TRUE
rs79882704	C	A	C	A	0.189377	0.0286684	0.0612381	0.0521557	FALSE	FALSE	FALSE	PTB	84034974	0.421423	0.0356592	PTB	TRUE	reported	textfile	0.0387994	1.06e-06	Folate	TRUE	reported	Folate	textfile	2	TRUE
rs11167905	T	C	T	C	0.0804	-0.0119628	0.8545	0.875088	FALSE	FALSE	FALSE	PTB	145527283	0.618274	0.0240073	PTB	TRUE	reported	textfile	0.0164	9.83e-07	VitC	TRUE	reported	VitC	textfile	2	TRUE
rs13069990	T	C	T	C	-0.0506	-0.0162664	0.3781	0.375151	FALSE	FALSE	FALSE	PTB	115901954	0.320521	0.0163747	PTB	TRUE	reported	textfile	0.011	4.44e-06	VitC	TRUE	reported	VitC	textfile	2	TRUE
rs13103690	T	G	T	G	-0.0474	0.00995219	0.5359	0.558893	FALSE	FALSE	FALSE	PTB	9971154	0.532091	0.0159282	PTB	TRUE	reported	textfile	0.0104	5.2e-06	VitC	TRUE	reported	VitC	textfile	2	TRUE
rs2070006	T	C	T	C	0.0512	-0.0209244	0.3713	0.461753	FALSE	FALSE	FALSE	PTB	154592714	0.186314	0.0158331	PTB	TRUE	reported	textfile	0.0112	4.76e-06	VitC	TRUE	reported	VitC	textfile	2	TRUE
rs577596	A	G	A	G	-0.0567	-0.00658254	0.3267	0.423428	FALSE	FALSE	FALSE	PTB	25535639	0.68126	0.0160259	PTB	TRUE	reported	textfile	0.0114	6.68e-07	VitC	TRUE	reported	VitC	textfile	2	TRUE
rs6713914	T	C	T	C	0.0593	-0.0127379	0.5741	0.567553	FALSE	FALSE	FALSE	PTB	59295906	0.424816	0.0159604	PTB	TRUE	reported	textfile	0.0116	3.22e-07	VitC	TRUE	reported	VitC	textfile	2	TRUE
rs6826474	T	C	T	C	-0.1383	0.0276112	0.0393	0.0199527	FALSE	FALSE	FALSE	PTB	95728969	0.631723	0.057607	PTB	TRUE	reported	textfile	0.0288	1.56e-06	VitC	TRUE	reported	VitC	textfile	2	TRUE
rs6834631	T	G	T	G	0.1306	0.0691345	0.9596	0.980391	FALSE	FALSE	FALSE	PTB	121394510	0.228403	0.0573976	PTB	TRUE	reported	textfile	0.0267	1.03e-06	VitC	TRUE	reported	VitC	textfile	2	TRUE
rs7112460	T	C	T	C	0.1084	-0.0376016	0.0658	0.0479137	FALSE	FALSE	FALSE	PTB	125881964	0.314909	0.0374154	PTB	TRUE	reported	textfile	0.0223	1.14e-06	VitC	TRUE	reported	VitC	textfile	2	TRUE
rs8057559	T	C	T	C	0.1395	0.0203831	0.0312	0.0268486	FALSE	FALSE	FALSE	PTB	73283273	0.676683	0.0488811	PTB	TRUE	reported	textfile	0.0314	9.1e-06	VitC	TRUE	reported	VitC	textfile	2	TRUE
rs808686	A	G	A	G	0.0598	-0.0126388	0.6086	0.604569	FALSE	FALSE	FALSE	PTB	19736491	0.435459	0.016206	PTB	TRUE	reported	textfile	0.0128	3.01e-06	VitC	TRUE	reported	VitC	textfile	2	TRUE
rs8105491	T	G	T	G	-0.0698	0.00452287	0.154	0.177125	FALSE	FALSE	FALSE	PTB	20293179	0.827425	0.0207466	PTB	TRUE	reported	textfile	0.0148	2.3e-06	VitC	TRUE	reported	VitC	textfile	2	TRUE
rs9419004	C	G	C	G	-0.254	0.00388601	0.186	0.238494	FALSE	TRUE	FALSE	PTB	133101018	0.833624	0.0184999	PTB	TRUE	reported	textfile	0.0563	6.53e-06	VitC	TRUE	reported	VitC	textfile	2	TRUE
rs9606290	A	G	A	G	0.159	-0.0183299	0.241	0.165777	FALSE	FALSE	FALSE	PTB	20230714	0.393086	0.0214627	PTB	TRUE	reported	textfile	0.0352	6.32e-06	VitC	TRUE	reported	VitC	textfile	2	TRUE
rs114328071	A	G	A	G	-0.255296	0.0596271	0.0203413	0.0334316	FALSE	FALSE	FALSE	PTB	112129254	0.170004	0.043454	PTB	TRUE	reported	textfile	0.0551812	3.72e-06	Nicotinamide	TRUE	reported	Nicotinamide	textfile	2	TRUE
rs117596898	C	A	C	A	-0.294998	-0.122504	0.0198014	0.0147517	FALSE	FALSE	FALSE	PTB	38951012	0.0622501	0.0657027	PTB	TRUE	reported	textfile	0.0556199	1.13e-07	Nicotinamide	TRUE	reported	Nicotinamide	textfile	2	TRUE
rs117948711	C	A	C	A	-0.205743	-0.125587	0.0296741	0.0345766	FALSE	FALSE	FALSE	PTB	52739571	0.00533949	0.0450812	PTB	TRUE	reported	textfile	0.0456293	6.51e-06	Nicotinamide	TRUE	reported	Nicotinamide	textfile	2	TRUE
rs12353979	G	A	G	A	0.109412	0.000882752	0.123252	0.141389	FALSE	FALSE	FALSE	PTB	29591142	0.969058	0.0227574	PTB	TRUE	reported	textfile	0.023984	5.07e-06	Nicotinamide	TRUE	reported	Nicotinamide	textfile	2	TRUE
rs1283687	G	A	G	A	-0.0908705	-0.0258256	0.178244	0.159025	FALSE	FALSE	FALSE	PTB	107404211	0.231617	0.0215896	PTB	TRUE	reported	textfile	0.020225	7.02e-06	Nicotinamide	TRUE	reported	Nicotinamide	textfile	2	TRUE
rs145168145	T	G	T	G	0.413821	-0.113595	0.00697732	0.0034129	FALSE	FALSE	FALSE	PTB	39367913	0.424793	0.142325	PTB	TRUE	reported	textfile	0.093591	9.8e-06	Nicotinamide	TRUE	reported	Nicotinamide	textfile	2	TRUE
rs148244996	T	A	T	A	0.378517	-0.0897049	0.00859298	0.0307212	FALSE	TRUE	FALSE	PTB	197738335	0.0509648	0.0459607	PTB	TRUE	reported	textfile	0.0841454	6.85e-06	Nicotinamide	TRUE	reported	Nicotinamide	textfile	2	TRUE
rs4132577	G	C	G	C	0.0722496	-0.003723	0.453916	0.400123	FALSE	TRUE	TRUE	PTB	95172463	0.816669	0.0160591	PTB	TRUE	reported	textfile	0.0154464	2.9e-06	Nicotinamide	TRUE	reported	Nicotinamide	textfile	2	FALSE
rs4665924	C	T	C	T	0.0823826	-0.0332774	0.378265	0.333155	FALSE	FALSE	FALSE	PTB	26916437	0.0488731	0.0168947	PTB	TRUE	reported	textfile	0.0160757	2.98e-07	Nicotinamide	TRUE	reported	Nicotinamide	textfile	2	TRUE
rs4888987	C	G	C	G	-0.102569	-0.0112735	0.135559	0.163774	FALSE	TRUE	FALSE	PTB	79485932	0.599396	0.0214623	PTB	TRUE	reported	textfile	0.0224792	5.05e-06	Nicotinamide	TRUE	reported	Nicotinamide	textfile	2	TRUE
rs56234300	G	T	G	T	0.171361	-0.0464723	0.0445887	0.0472683	FALSE	FALSE	FALSE	PTB	41396613	0.217762	0.0377057	PTB	TRUE	reported	textfile	0.0373122	4.38e-06	Nicotinamide	TRUE	reported	Nicotinamide	textfile	2	TRUE
rs56801126	T	G	T	G	0.110952	0.0210745	0.112339	0.0858935	FALSE	FALSE	FALSE	PTB	5499750	0.454278	0.0281631	PTB	TRUE	reported	textfile	0.0247166	7.16e-06	Nicotinamide	TRUE	reported	Nicotinamide	textfile	2	TRUE
rs579090	A	T	A	T	-0.233213	0.133929	0.0229008	0.00987897	FALSE	TRUE	FALSE	PTB	54728759	0.107961	0.083319	PTB	TRUE	reported	textfile	0.0516028	6.2e-06	Nicotinamide	TRUE	reported	Nicotinamide	textfile	2	TRUE
rs67524001	T	C	T	C	0.0807149	-0.0168661	0.322229	0.254141	FALSE	FALSE	FALSE	PTB	235161263	0.351729	0.0181114	PTB	TRUE	reported	textfile	0.0166249	1.2e-06	Nicotinamide	TRUE	reported	Nicotinamide	textfile	2	TRUE
rs6798308	C	T	C	T	-0.0705107	0.0080447	0.570194	0.57263	FALSE	FALSE	FALSE	PTB	162177521	0.614848	0.0159882	PTB	TRUE	reported	textfile	0.015621	6.37e-06	Nicotinamide	TRUE	reported	Nicotinamide	textfile	2	TRUE
rs6835705	A	G	A	G	0.197354	-0.0059933	0.0333045	0.0711259	FALSE	FALSE	FALSE	PTB	15736747	0.844267	0.0305097	PTB	TRUE	reported	textfile	0.0432485	5.04e-06	Nicotinamide	TRUE	reported	Nicotinamide	textfile	2	TRUE
rs722585	A	G	A	G	0.0804135	-0.00256982	0.294125	0.426085	FALSE	FALSE	FALSE	PTB	1775629	0.871992	0.0159488	PTB	TRUE	reported	textfile	0.0171178	2.63e-06	Nicotinamide	TRUE	reported	Nicotinamide	textfile	2	TRUE
rs72686880	C	T	C	T	-0.0972767	0.00242839	0.155428	0.166209	FALSE	FALSE	FALSE	PTB	18390839	0.908907	0.0212241	PTB	TRUE	reported	textfile	0.0211281	4.14e-06	Nicotinamide	TRUE	reported	Nicotinamide	textfile	2	TRUE
rs72795906	A	G	A	G	0.0922294	-0.0244789	0.175726	0.109499	FALSE	FALSE	FALSE	PTB	29002728	0.334447	0.0253616	PTB	TRUE	reported	textfile	0.0206275	7.78e-06	Nicotinamide	TRUE	reported	Nicotinamide	textfile	2	TRUE
rs75799357	T	G	T	G	0.144469	0.0478422	0.0641944	0.0552445	FALSE	FALSE	FALSE	PTB	50233142	0.170716	0.0349237	PTB	TRUE	reported	textfile	0.0318563	5.76e-06	Nicotinamide	TRUE	reported	Nicotinamide	textfile	2	TRUE
rs76072284	T	C	T	C	0.213359	-0.0425464	0.0274691	0.0105436	FALSE	FALSE	FALSE	PTB	124138990	0.600855	0.0813242	PTB	TRUE	reported	textfile	0.0466437	4.78e-06	Nicotinamide	TRUE	reported	Nicotinamide	textfile	2	TRUE
rs7657217	T	C	T	C	-0.0997855	-0.00592344	0.154206	0.125853	FALSE	FALSE	FALSE	PTB	168840554	0.808805	0.0244803	PTB	TRUE	reported	textfile	0.0218101	4.76e-06	Nicotinamide	TRUE	reported	Nicotinamide	textfile	2	TRUE
rs76965804	A	C	A	C	0.133879	0.0552623	0.0787152	0.0390854	FALSE	FALSE	FALSE	PTB	111209093	0.17887	0.0411104	PTB	TRUE	reported	textfile	0.0289552	3.77e-06	Nicotinamide	TRUE	reported	Nicotinamide	textfile	2	TRUE
rs79366070	A	G	A	G	0.240407	-0.0353025	0.0245153	0.0123443	FALSE	FALSE	FALSE	PTB	158421006	0.62954	0.0731847	PTB	TRUE	reported	textfile	0.0496939	1.31e-06	Nicotinamide	TRUE	reported	Nicotinamide	textfile	2	TRUE
rs9373605	A	G	A	G	0.122538	0.0335123	0.109118	0.1076	FALSE	FALSE	FALSE	PTB	101211446	0.188757	0.0254988	PTB	TRUE	reported	textfile	0.0249828	9.35e-07	Nicotinamide	TRUE	reported	Nicotinamide	textfile	2	TRUE
rs115031793	A	G	A	G	-0.0656975	0.0109645	0.0446973	0.0132778	FALSE	FALSE	FALSE	PTB	182687379	0.874974	0.0696846	PTB	TRUE	reported	textfile	0.0115968	1.47e-08	Calcium	TRUE	reported	Calcium	textfile	2	TRUE
rs139974673	C	T	C	T	0.0849558	0.123051	0.0275203	0.00495645	FALSE	FALSE	FALSE	PTB	43735687	0.28547	0.115204	PTB	TRUE	reported	textfile	0.0146891	7.31e-09	Calcium	TRUE	reported	Calcium	textfile	2	TRUE
rs1728918	A	G	A	G	0.0325595	0.00447009	0.286674	0.237876	FALSE	FALSE	FALSE	PTB	27412596	0.809824	0.0185748	PTB	TRUE	reported	textfile	0.00532682	9.82e-10	Calcium	TRUE	reported	Calcium	textfile	2	TRUE
rs17884869	A	G	A	G	-0.101815	0.0775357	0.0266034	0.036552	FALSE	FALSE	FALSE	PTB	123034565	0.0661653	0.0422007	PTB	TRUE	reported	textfile	0.0149631	1.01e-11	Calcium	TRUE	reported	Calcium	textfile	2	TRUE
rs192289824	T	C	T	C	-0.114952	0.0667837	0.0137111	0.025855	FALSE	FALSE	FALSE	PTB	29599837	0.183083	0.0501634	PTB	TRUE	reported	textfile	0.0208072	3.3e-08	Calcium	TRUE	reported	Calcium	textfile	2	TRUE
rs3746069	T	C	T	C	-0.0389967	-0.00256443	0.185986	0.168424	FALSE	FALSE	FALSE	PTB	3114866	0.90414	0.0212933	PTB	TRUE	reported	textfile	0.00618563	2.89e-10	Calcium	TRUE	reported	Calcium	textfile	2	TRUE
rs73186030	T	C	T	C	0.143854	0.00455323	0.136014	0.127587	FALSE	FALSE	FALSE	PTB	122294618	0.847273	0.023641	PTB	TRUE	reported	textfile	0.00702398	3.21e-93	Calcium	TRUE	reported	Calcium	textfile	2	TRUE
rs838717	G	A	G	A	0.0372776	-0.0155099	0.427599	0.416023	FALSE	FALSE	FALSE	PTB	233387798	0.332172	0.0159937	PTB	TRUE	reported	textfile	0.00487446	2.05e-14	Calcium	TRUE	reported	Calcium	textfile	2	TRUE
rs968470	C	T	C	T	-0.0280814	0.00812345	0.390747	0.47194	FALSE	FALSE	FALSE	PTB	96757889	0.607486	0.0158147	PTB	TRUE	reported	textfile	0.00494716	1.38e-08	Calcium	TRUE	reported	Calcium	textfile	2	TRUE
rs12794714	A	G	A	G	-0.125969	-0.0145208	0.440725	0.386664	FALSE	FALSE	FALSE	PTB	14892029	0.370168	0.0162034	PTB	TRUE	reported	textfile	0.00975472	3.77e-38	VitD	TRUE	reported	VitD	textfile	2	TRUE
rs1352846	G	A	G	A	-0.152831	-0.0194899	0.283393	0.209923	FALSE	FALSE	FALSE	PTB	71752058	0.317023	0.0194783	PTB	TRUE	reported	textfile	0.0107149	3.7e-46	VitD	TRUE	reported	VitD	textfile	2	TRUE
rs1800562	A	G	A	G	0.1948	-0.125868	0.0691881	0.0371028	FALSE	FALSE	FALSE	PTB	26092913	0.0035514	0.0431722	PTB	TRUE	reported	textfile	0.0215385	1.51e-19	iron	TRUE	reported	iron	textfile	2	TRUE
rs2413450	T	C	T	C	-0.120034	0.00769039	0.469798	0.423315	FALSE	FALSE	FALSE	PTB	37074184	0.630101	0.0159689	PTB	TRUE	reported	textfile	0.0109597	6.48e-28	iron	TRUE	reported	iron	textfile	2	TRUE
rs2066981	G	A	G	A	-0.0604798	-0.00794459	0.461096	0.443773	FALSE	FALSE	FALSE	PTB	155202588	0.617318	0.0159002	PTB	TRUE	reported	textfile	0.00901249	1.94e-11	Magnesium	TRUE	reported	Magnesium	textfile	2	TRUE
rs7894336	C	T	C	T	0.0538858	0.000253664	0.467184	0.509224	FALSE	FALSE	FALSE	PTB	7984646	0.987181	0.0157881	PTB	TRUE	reported	textfile	0.00900319	2.16e-09	Magnesium	TRUE	reported	Magnesium	textfile	2	TRUE
rs631106	A	C	A	C	-0.0956491	-0.0287026	0.336291	0.264037	FALSE	FALSE	FALSE	PTB	62436136	0.109854	0.0179521	PTB	TRUE	reported	textfile	0.0162684	4.12e-09	VitE	TRUE	reported	VitE	textfile	2	TRUE
rs1131603	C	T	C	T	0.132425	0.0285305	0.0461479	0.0878958	FALSE	FALSE	FALSE	PTB	30622988	0.304191	0.0277673	PTB	TRUE	reported	textfile	0.024152	4.18e-08	Vit B12	TRUE	reported	Vit B12	textfile	2	TRUE
rs12780845	G	A	G	A	0.0661161	-0.0185351	0.316732	0.248605	FALSE	FALSE	FALSE	PTB	17181245	0.310521	0.0182768	PTB	TRUE	reported	textfile	0.0107485	7.69e-10	Vit B12	TRUE	reported	Vit B12	textfile	2	TRUE
rs1801222	A	G	A	G	-0.0900052	0.00893547	0.355834	0.321649	FALSE	FALSE	FALSE	PTB	17114152	0.599503	0.0170162	PTB	TRUE	reported	textfile	0.0104162	5.58e-18	Vit B12	TRUE	reported	Vit B12	textfile	2	TRUE
rs4458686	C	T	C	T	-0.0695189	-0.00753655	0.373049	0.372388	FALSE	FALSE	FALSE	PTB	49439212	0.644209	0.0163192	PTB	TRUE	reported	textfile	0.0103917	2.23e-11	Vit B12	TRUE	reported	Vit B12	textfile	2	TRUE
rs506897	G	C	G	C	-0.108396	-0.001337	0.477601	0.41038	FALSE	TRUE	TRUE	PTB	48705372	0.933411	0.0160016	PTB	TRUE	reported	textfile	0.0100758	5.43e-27	Vit B12	TRUE	reported	Vit B12	textfile	2	FALSE
rs526934	G	A	G	A	-0.0840048	0.00405012	0.27799	0.245885	FALSE	FALSE	FALSE	PTB	59866020	0.82686	0.0185165	PTB	TRUE	reported	textfile	0.0112166	6.92e-14	Vit B12	TRUE	reported	Vit B12	textfile	2	TRUE
rs1175550	G	A	G	A	0.198	-0.0204637	0.22	0.276309	FALSE	FALSE	FALSE	PTB	3774964	0.245713	0.0176286	PTB	TRUE	reported	textfile	0.032	2.51e-10	Copper	TRUE	reported	Copper	textfile	2	TRUE
rs2769264	G	T	G	T	0.313	-0.0183867	0.16	0.169347	FALSE	FALSE	FALSE	PTB	151372265	0.384846	0.0211584	PTB	TRUE	reported	textfile	0.034	1.49e-20	Copper	TRUE	reported	Copper	textfile	2	TRUE
rs117714710	C	T	C	T	-0.257928	0.033931	0.0876574	0.0269792	FALSE	FALSE	FALSE	PTB	22897558	0.504618	0.0508526	PTB	TRUE	reported	textfile	0.0581241	9.1e-06	Vit A	TRUE	reported	Vit A	textfile	2	TRUE
rs11786526	A	C	A	C	0.184591	0.0067451	0.196909	0.188869	FALSE	FALSE	FALSE	PTB	87031601	0.738647	0.0202164	PTB	TRUE	reported	textfile	0.0410659	6.96e-06	Vit A	TRUE	reported	Vit A	textfile	2	TRUE
rs137884374	A	G	A	G	-0.737235	0.0522777	0.0108531	0.009387	FALSE	FALSE	FALSE	PTB	106077690	0.523236	0.0818932	PTB	TRUE	reported	textfile	0.160503	4.36e-06	Vit A	TRUE	reported	Vit A	textfile	2	TRUE
rs192203538	T	C	T	C	1.01189	-0.107645	0.00557809	0.0253798	FALSE	FALSE	FALSE	PTB	115532955	0.033573	0.0506523	PTB	TRUE	reported	textfile	0.223221	5.81e-06	Vit A	TRUE	reported	Vit A	textfile	2	TRUE
rs1990351	A	G	A	G	0.151574	0.00347716	0.465595	0.44838	FALSE	FALSE	FALSE	PTB	68154965	0.826477	0.0158614	PTB	TRUE	reported	textfile	0.0328262	3.88e-06	Vit A	TRUE	reported	Vit A	textfile	2	TRUE
rs34129891	C	T	C	T	-0.237781	0.0125887	0.137166	0.121667	FALSE	FALSE	FALSE	PTB	77188868	0.604142	0.0242813	PTB	TRUE	reported	textfile	0.0487836	1.09e-06	Vit A	TRUE	reported	Vit A	textfile	2	TRUE
rs371708	G	T	G	T	0.169656	0.0376531	0.257781	0.277665	FALSE	FALSE	FALSE	PTB	88218187	0.0329185	0.017652	PTB	TRUE	reported	textfile	0.0376817	6.72e-06	Vit A	TRUE	reported	Vit A	textfile	2	TRUE
rs4241758	A	T	A	T	-0.343611	-0.0328177	0.0540877	0.038616	FALSE	TRUE	FALSE	PTB	182877675	0.426691	0.0412869	PTB	TRUE	reported	textfile	0.0733151	2.78e-06	Vit A	TRUE	reported	Vit A	textfile	2	TRUE
rs4687301	T	C	T	C	-0.200354	-0.0129312	0.163677	0.179019	FALSE	FALSE	FALSE	PTB	192250677	0.528971	0.0205395	PTB	TRUE	reported	textfile	0.0436829	4.51e-06	Vit A	TRUE	reported	Vit A	textfile	2	TRUE
rs4724701	A	G	A	G	-0.150161	0.0123873	0.455112	0.469429	FALSE	FALSE	FALSE	PTB	5489252	0.433007	0.015799	PTB	TRUE	reported	textfile	0.033331	6.63e-06	Vit A	TRUE	reported	Vit A	textfile	2	TRUE
rs738409	G	C	G	C	-0.180401	0.0111334	0.255982	0.22653	FALSE	TRUE	FALSE	PTB	43928847	0.55469	0.0188463	PTB	TRUE	reported	textfile	0.0366115	8.33e-07	Vit A	TRUE	reported	Vit A	textfile	2	TRUE
rs77018215	T	G	T	G	-0.410647	-0.0553641	0.0330993	0.0150595	FALSE	FALSE	FALSE	PTB	50074289	0.404182	0.0663698	PTB	TRUE	reported	textfile	0.0923088	8.64e-06	Vit A	TRUE	reported	Vit A	textfile	2	TRUE
rs78564028	A	C	A	C	-0.436931	0.029929	0.028909	0.0283689	FALSE	FALSE	FALSE	PTB	75962088	0.532762	0.0479788	PTB	TRUE	reported	textfile	0.0973722	7.22e-06	Vit A	TRUE	reported	Vit A	textfile	2	TRUE
rs1532423	A	G	A	G	0.178	0.0106136	0.37	0.342421	FALSE	FALSE	FALSE	PTB	85356084	0.526569	0.0167604	PTB	TRUE	reported	textfile	0.026	6.4e-12	Zinc	TRUE	reported	Zinc	textfile	2	TRUE
rs2120019	C	T	C	T	-0.287	0.00806402	0.79	0.208705	FALSE	FALSE	FALSE	PTB	75041843	0.677174	0.0193696	PTB	TRUE	reported	textfile	0.033	1.55e-18	Zinc	TRUE	reported	Zinc	textfile	2	TRUE
rs1697421	A	G	A	G	0.05	0.000590855	0.49	0.496819	FALSE	FALSE	FALSE	PTB	21496799	0.970378	0.0159115	PTB	TRUE	reported	textfile	0.005	3.47e-16	Phosphorus	TRUE	reported	Phosphorus	textfile	2	TRUE
rs17265703	A	G	A	G	0.036	-0.00808742	0.85	0.868447	FALSE	FALSE	FALSE	PTB	122329797	0.728922	0.0233362	PTB	TRUE	reported	textfile	0.006	6.24e-08	Phosphorus	TRUE	reported	Phosphorus	textfile	2	TRUE
rs2970818	A	T	A	T	0.047	0.00599573	0.09	0.0618954	FALSE	TRUE	FALSE	PTB	4497002	0.855591	0.0329455	PTB	TRUE	reported	textfile	0.008	4.04e-08	Phosphorus	TRUE	reported	Phosphorus	textfile	2	TRUE
rs9469578	C	T	C	T	0.059	-0.0557685	0.92	0.891417	FALSE	FALSE	FALSE	PTB	33738702	0.028655	0.025486	PTB	TRUE	reported	textfile	0.009	5.15e-10	Phosphorus	TRUE	reported	Phosphorus	textfile	2	TRUE
rs947583	C	T	C	T	0.035	-0.00207693	0.29	0.175389	FALSE	FALSE	FALSE	PTB	135812521	0.921399	0.021049	PTB	TRUE	reported	textfile	0.005	2.19e-09	Phosphorus	TRUE	reported	Phosphorus	textfile	2	TRUE

## Sheet: Table S4
Table S4. Results for the Mendelian randomization estimates and sensitivity analysis in the discovery set.
Outcome	Exposure	Methods	SNP (N)	OR (95% CI)	P	Heterogeneity		Pleiotropy		MR-PRESSO
						Q value	P	Intercept	P	P
GDM	Calcium	Inverse variance weighted	8	1.04 (0.95, 1.13)	0.397406	5.07409	0.650922	-0.001724	0.743555	0.6008	0
		MR Egger	8	1.06 (0.92, 1.22)	0.470507
		Weighted median	8	1 (0.91, 1.1)	0.989288
	Phosphorus	Inverse variance weighted	4	0.92 (0.71, 1.18)	0.504905	8.83528	0.031563	0.0496552	0.102382	0.13	0.660452
		MR Egger	4	0.31 (0.14, 0.65)	0.0928596
		Weighted median	4	0.86 (0.71, 1.05)	0.141117
	Magnesium	Inverse variance weighted (fixed effects)	2	1.01 (0.88, 1.15)	0.912317	2.62012	0.105516	NA	NA	NA	0.618338
	Iron	Inverse variance weighted (fixed effects)	2	0.98 (0.92, 1.05)	0.630126	0.00403293	0.949364	NA	NA	NA	0
	Zinc	Inverse variance weighted (fixed effects)	2	0.99 (0.95, 1.03)	0.504029	0.195001	0.658786	NA	NA	NA	0
	Copper	Inverse variance weighted (fixed effects)	2	1 (0.96, 1.03)	0.927035	1.33579	0.247778	NA	NA	NA	0.251379
	Vitamin A	Inverse variance weighted	12	1 (0.98, 1.02)	0.709769	7.57659	0.750655	-0.000617056	0.905457	0.7632	0
		MR Egger	12	1 (0.96, 1.04)	0.945053
		Weighted median	12	1 (0.97, 1.02)	0.744576
	Vitamin B6	Inverse variance weighted	14	1 (0.98, 1.01)	0.806085	5.98396	0.946735	0.00309222	0.53576	0.9436	0
		MR Egger	14	0.99 (0.96, 1.02)	0.51539
		Weighted median	14	1 (0.97, 1.02)	0.716917
	Vitamin B12	Inverse variance weighted	5	0.94 (0.86, 1.02)	0.147602	7.01455	0.135121	-0.0229749	0.313645	0.2194	0.429757
		MR Egger	5	1.23 (0.78, 1.95)	0.43334
		Weighted median	5	0.98 (0.9, 1.06)	0.574055
	Vitamin C	Inverse variance weighted	13	1.01 (0.97, 1.06)	0.565627	11.0164	0.527516	0.00928273	0.0593627	0.5728	0
		MR Egger	13	0.91 (0.82, 1.02)	0.126537
		Weighted median	13	1 (0.93, 1.07)	0.987454
	Vitamin D	Inverse variance weighted (fixed effects)	2	0.98 (0.93, 1.04)	0.493601	2.87631	0.089892	NA	NA	NA	0.652332
	Vitamin E	Wald ratio	1	0.98 (0.87, 1.1)	0.739008	NA	NA	NA	NA	NA
	Nicotinamide	Inverse variance weighted	21	1 (0.97, 1.03)	0.944636	9.969	0.968731	0.00482031	0.890468	0.9732	0
		MR Egger	21	1 (0.92, 1.08)	0.920255
		Weighted median	21	1 (0.96, 1.04)	0.900746
	Folate	Inverse variance weighted	11	1.03 (0.98, 1.08)	0.30232	17.509	0.0638327	0.0161527	0.0491755	0.0758	0.428865
		MR Egger	11	0.92 (0.82, 1.02)	0.138319
		Weighted median	11	1.04 (0.98, 1.1)	0.206505
GH	Calcium	Inverse variance weighted	9	1 (0.996, 1.004)	0.950652	6.30158	0.61349	-8.21285e-05	0.735434	0.7162	0
		MR Egger	9	1.001 (0.994, 1.009)	0.756787
		Weighted median	9	1 (0.995, 1.005)	0.916982
	Phosphorus	Inverse variance weighted	4	1.001 (0.993, 1.009)	0.838602	1.62775	0.653114	0.000368609	0.720856	0.6546	0
		MR Egger	4	0.993 (0.954, 1.033)	0.751031
		Weighted median	4	1.003 (0.995, 1.012)	0.454662
	Magnesium	Inverse variance weighted (fixed effects)	2	1.002 (0.995, 1.009)	0.562575	0.488401	0.484641	NA	NA	NA	0
	Iron	Wald ratio	1	0.999 (0.995, 1.004)	0.694178	NA	NA	NA	NA	NA
	Zinc	Inverse variance weighted (fixed effects)	2	1 (0.998, 1.002)	0.958739	3.56758	0.0589182	NA	NA	NA	0.719698
	Copper	Inverse variance weighted (fixed effects)	2	1.001 (0.999, 1.003)	0.187318	0.184283	0.667718	NA	NA	NA	0
	Vitamin A	Inverse variance weighted	11	1 (0.999, 1.002)	0.379308	5.45781	0.858576	6.47413e-05	0.816665	0.865	0
		MR Egger	11	1 (0.998, 1.002)	0.824651
		Weighted median	11	1.001 (0.999, 1.002)	0.262461
	Vitamin B6	Inverse variance weighted	14	1 (0.999, 1.001)	0.766102	17.4591	0.179157	0.000172503	0.572051	0.1726	0.255403
		MR Egger	14	0.999 (0.997, 1.001)	0.530336
		Weighted median	14	1 (0.998, 1.001)	0.546952
	Vitamin B12	Inverse variance weighted	5	1.002 (0.998, 1.005)	0.347909	0.714614	0.949515	-0.000325243	0.70481	0.9544	0
		MR Egger	5	1.006 (0.987, 1.025)	0.600242
		Weighted median	5	1.001 (0.997, 1.005)	0.500242
	Vitamin C	Inverse variance weighted	13	1 (0.997, 1.002)	0.783408	16.2317	0.180854	-1.06686e-05	0.969847	0.2262	0.260705
		MR Egger	13	1 (0.993, 1.007)	0.939228
		Weighted median	13	0.999 (0.996, 1.003)	0.644609
	Vitamin D	Inverse variance weighted (fixed effects)	2	1.001 (0.999, 1.004)	0.336334	5.86242	0.0154675	NA	NA	NA	0.829422
	Vitamin E	Wald ratio	1	1.002 (0.996, 1.008)	0.502384	NA	NA	NA	NA	NA
	Nicotinamide	Inverse variance weighted	21	1.001 (0.999, 1.003)	0.221156	22.0082	0.340068	-0.000144934	0.59282	0.357	0.0912458
		MR Egger	21	1.002 (0.998, 1.007)	0.346043
		Weighted median	21	1.001 (0.999, 1.003)	0.408142
	Folate	Inverse variance weighted	11	0.999 (0.997, 1.001)	0.288941	12.3672	0.261229	0.000350124	0.361565	0.2812	0.191413
		MR Egger	11	0.996 (0.991, 1.002)	0.227264
		Weighted median	11	0.999 (0.996, 1.002)	0.516404
SA	Calcium	Inverse variance weighted	9	1.001 (0.998, 1.005)	0.435896	6.98437	0.53832	7.9475e-05	0.710777	0.6436	0
		MR Egger	9	1 (0.994, 1.007)	0.893515
		Weighted median	9	1.001 (0.997, 1.006)	0.59271
	Phosphorus	Inverse variance weighted	4	1.003 (0.996, 1.01)	0.374691	1.58041	0.66384	-0.000918794	0.364796	0.7026	0
		MR Egger	4	1.024 (0.989, 1.06)	0.319386
		Weighted median	4	1.004 (0.996, 1.012)	0.333092
	Magnesium	Inverse variance weighted (fixed effects)	2	0.997 (0.991, 1.003)	0.321057	11.1856	0.000824331	NA	NA	NA	0.9106
	Iron	Inverse variance weighted (fixed effects)	2	0.999 (0.996, 1.002)	0.582856	0.0782814	0.77964	NA	NA	NA	0
	Zinc	Inverse variance weighted (fixed effects)	2	1 (0.998, 1.002)	0.863957	1.37982	0.240132	NA	NA	NA	0.275269
	Copper	Inverse variance weighted (fixed effects)	2	1 (0.999, 1.002)	0.728353	0.0193991	0.889228	NA	NA	NA	0
	Vitamin A	Inverse variance weighted	12	1 (0.999, 1.001)	0.517725	14.4017	0.211555	0.000116604	0.675104	0.2222	0.236203
		MR Egger	12	0.999 (0.997, 1.001)	0.513371
		Weighted median	12	1 (0.998, 1.001)	0.58045
	Vitamin B6	Inverse variance weighted	14	1 (1, 1.001)	0.424913	8.6452	0.799181	0.000330074	0.159256	0.817	0
		MR Egger	14	0.999 (0.998, 1.001)	0.412554
		Weighted median	14	1 (0.999, 1.001)	0.761188
	Vitamin B12	Inverse variance weighted	5	1 (0.996, 1.003)	0.768699	3.76035	0.43941	-0.000234269	0.777387	0.4624	0
		MR Egger	5	1.002 (0.984, 1.021)	0.815721
		Weighted median	5	0.999 (0.995, 1.003)	0.595637
	Vitamin C	Inverse variance weighted	13	1.001 (0.998, 1.003)	0.635031	10.3922	0.581594	0.000106878	0.603924	0.6082	0
		MR Egger	13	0.999 (0.994, 1.004)	0.785615
		Weighted median	13	1 (0.997, 1.003)	0.888867
	Vitamin D	Inverse variance weighted (fixed effects)	2	0.998 (0.995, 1.001)	0.126216	0.286561	0.592433	NA	NA	NA	0
	Vitamin E	Wald ratio	1	0.993 (0.987, 0.998)	0.00518813	NA	NA	NA	NA	NA	0
	Nicotinamide	Inverse variance weighted	21	1.001 (0.999, 1.002)	0.409024	15.2589	0.761408	-0.000370378	0.108371	0.7618	0
		MR Egger	21	1.004 (1, 1.007)	0.0765306
		Weighted median	21	1 (0.998, 1.002)	0.831266
	Folate	Inverse variance weighted	11	1.001 (0.999, 1.003)	0.472594	12.1911	0.272472	-0.000435545	0.182403	0.2888	0.179727
		MR Egger	11	1.004 (0.999, 1.008)	0.138582
		Weighted median	11	1.001 (0.998, 1.003)	0.607116
PTB	Calcium	Inverse variance weighted	9	1.001 (0.999, 1.002)	0.598534	13.3645	0.0999093	-5.83157e-05	0.611741	0.1722	0.401398
		MR Egger	9	1.001 (0.998, 1.005)	0.492418
		Weighted median	9	1.001 (0.999, 1.003)	0.252109
	Phosphorus	Inverse variance weighted	4	1.001 (0.997, 1.004)	0.783712	6.14555	0.10474	-0.00029963	0.611588	0.228	0.511842
		MR Egger	4	1.007 (0.985, 1.03)	0.591961
		Weighted median	4	1.001 (0.997, 1.004)	0.743667
	Magnesium	Inverse variance weighted (fixed effects)	2	1.001 (0.999, 1.004)	0.236299	0.0961919	0.756448	NA	NA	NA	0
	Iron	Inverse variance weighted (fixed effects)	2	1 (0.999, 1.001)	0.983741	0.468908	0.49349	NA	NA	NA	0
	Zinc	Inverse variance weighted (fixed effects)	2	1 (0.999, 1.001)	0.967894	0.169937	0.680168	NA	NA	NA	0
	Copper	Inverse variance weighted (fixed effects)	2	1 (0.999, 1.001)	0.98065	0.297103	0.585704	NA	NA	NA	0
	Vitamin A	Inverse variance weighted	12	1 (0.999, 1)	0.400033	16.3402	0.128962	0.000246439	0.0203355	0.1386	0.326816
		MR Egger	12	0.999 (0.998, 1)	0.0156115
		Weighted median	12	1 (0.999, 1)	0.193984
	Vitamin B6	Inverse variance weighted	14	1 (1, 1)	0.477563	18.1524	0.151819	-7.3913e-07	0.994579	0.1724	0.283841
		MR Egger	14	1 (0.999, 1.001)	0.727937
		Weighted median	14	1 (0.999, 1)	0.795857
	Vitamin B12	Inverse variance weighted	5	0.999 (0.998, 1.001)	0.451597	5.40035	0.248628	-0.000510257	0.156015	0.2896	0.259308
		MR Egger	5	1.006 (0.999, 1.012)	0.189782
		Weighted median	5	1 (0.998, 1.001)	0.828186
	Vitamin C	Inverse variance weighted	13	0.999 (0.999, 1)	0.242331	12.4265	0.412066	9.31152e-05	0.26302	0.4902	0.0343184
		MR Egger	13	0.998 (0.996, 1)	0.143483
		Weighted median	13	1 (0.998, 1.001)	0.555655
	Vitamin D	Inverse variance weighted (fixed effects)	2	1 (0.999, 1.001)	0.481222	0.435076	0.509509	NA	NA	NA	0
	Vitamin E	Wald ratio	1	1 (0.998, 1.002)	0.980815	NA	NA	NA	NA	NA
	Nicotinamide	Inverse variance weighted	21	1 (0.999, 1)	0.334168	20.3018	0.439199	8.88096e-05	0.321059	0.4514	0.0148651
		MR Egger	21	0.999 (0.998, 1)	0.204687
		Weighted median	21	0.999 (0.999, 1)	0.203844
	Folate	Inverse variance weighted	11	1 (1, 1.001)	0.297383	17.1908	0.0702471	0.000154022	0.324735	0.0776	0.418294
		MR Egger	11	0.999 (0.997, 1.002)	0.593207
		Weighted median	11	1 (0.999, 1.001)	0.81137
SB	Calcium	Inverse variance weighted	9	0.984 (0.953, 1.016)	0.331047	11.4626	0.176838	-0.000836502	0.664827	0.2808	0.302079
		MR Egger	9	0.994 (0.962, 1.027)	0.720528
		Weighted median	9	0.995 (0.939, 1.054)	0.870845
	Phosphorus	Inverse variance weighted	4	1.005 (0.958, 1.055)	0.829772	0.542909	0.909368	0.00301304	0.646742	0.9256	0
		MR Egger	4	0.94 (0.733, 1.207)	0.677431
		Weighted median	4	1.011 (0.957, 1.069)	0.688156
	Magnesium	Inverse variance weighted (fixed effects)	2	0.995 (0.953, 1.038)	0.805827	0.296277	0.586226	NA	NA	NA	0
	Iron	Inverse variance weighted (fixed effects)	2	0.999 (0.978, 1.021)	0.937414	1.31063	0.252281	NA	NA	NA	0.237008
	Zinc	Inverse variance weighted (fixed effects)	2	1.004 (0.992, 1.016)	0.542717	0.144152	0.704188	NA	NA	NA	0
	Copper	Inverse variance weighted (fixed effects)	2	1.008 (0.996, 1.02)	0.18589	5.45126	0.0195543	NA	NA	NA	0.816556
	Vitamin A	Inverse variance weighted	12	1.004 (0.997, 1.011)	0.23004	11.7754	0.38076	-0.00147861	0.401097	0.398	0.0658499
		MR Egger	12	1.01 (0.996, 1.024)	0.209725
		Weighted median	12	1.001 (0.991, 1.01)	0.907421
	Vitamin B6	Inverse variance weighted	14	0.998 (0.992, 1.003)	0.425961	13.4093	0.416715	0.000507552	0.764207	0.4444	0.0305245
		MR Egger	14	0.996 (0.986, 1.007)	0.51721
		Weighted median	14	1 (0.993, 1.008)	0.974069
	Vitamin B12	Inverse variance weighted	5	0.974 (0.953, 0.996)	0.0183302	3.00662	0.556718	-0.00528972	0.360455	0.593	0
		MR Egger	5	1.038 (0.922, 1.169)	0.578923
		Weighted median	5	0.965 (0.939, 0.993)	0.0130047
	Vitamin C	Inverse variance weighted	13	1.001 (0.986, 1.017)	0.853976	11.0957	0.520732	0.00120508	0.416384	0.5116	0
		MR Egger	13	0.988 (0.954, 1.023)	0.508282
		Weighted median	13	0.991 (0.97, 1.013)	0.418026
	Vitamin D	Inverse variance weighted (fixed effects)	2	0.988 (0.97, 1.007)	0.207995	0.506889	0.476489	NA	NA	NA	0
	Vitamin E	Wald ratio	1	1.006 (0.969, 1.044)	0.762346	NA	NA	NA	NA	NA
	Nicotinamide	Inverse variance weighted	21	0.994 (0.984, 1.004)	0.249816	17.9482	0.590823	0.00114043	0.476182	0.5972	0
		MR Egger	21	0.985 (0.959, 1.012)	0.278736
		Weighted median	21	0.991 (0.977, 1.005)	0.214069
	Folate	Inverse variance weighted	11	1.008 (0.995, 1.022)	0.234864	13.5813	0.192959	0.00189778	0.456256	0.2028	0.263695
		MR Egger	11	1.003 (0.986, 1.021)	0.701201
		Weighted median	11	0.995 (0.96, 1.032)	0.796824

## Sheet: Table S5
Table S5. Results for the Mendelian randomization estimates and sensitivity analysis in the replication set.
Outcome	Exposure	Methods	SNP (N)	OR (95% CI)	P	Heterogeneity		Pleiotropy		MR-PRESSO
						Q value	P	Intercept	P	P
GDM	Calcium	Inverse variance weighted	9	0.87 (0.56, 1.35)	0.534499	11.0723	0.135495	-0.0142353	0.3961	0.233
		MR Egger	9	1.37 (0.7, 2.7)	0.385312
		Weighted median	9	1.01 (0.77, 1.31)	0.959565
	Phosphorus	Inverse variance weighted	5	0.76 (0.52, 1.11)	0.155744	4.80218	0.308204	-0.0717222	0.195867	0.3434
		MR Egger	5	3.5 (0.56, 21.91)	0.273003
		Weighted median	5	0.69 (0.45, 1.05)	0.0839222
	Magnesium	Inverse variance weighted (fixed effects)	2	1.05 (0.76, 1.44)	0.765772	2.59581	0.107147	NA	NA	NA
	Iron	Inverse variance weighted (fixed effects)	2	0.94 (0.78, 1.13)	0.512096	0.0564098	0.812263	NA	NA	NA
	Zinc	Inverse variance weighted (fixed effects)	2	1.06 (0.97, 1.16)	0.221286	0.121203	0.727733	NA	NA	NA
	Copper	Inverse variance weighted (fixed effects)	2	0.98 (0.89, 1.06)	0.578002	0.767003	0.381146	NA	NA	NA
	Vitamin A	Inverse variance weighted	13	0.99 (0.94, 1.03)	0.587179	7.39679	0.830318	0.0131824	0.231998	0.8078
		MR Egger	13	0.94 (0.87, 1.03)	0.200737
		Weighted median	13	0.97 (0.91, 1.03)	0.296785
	Vitamin B6	Inverse variance weighted	17	1.01 (0.96, 1.05)	0.809175	21.0754	0.175629	-0.00997178	0.447115	0.1812
		MR Egger	17	1.03 (0.95, 1.12)	0.444912
		Weighted median	17	1.02 (0.96, 1.08)	0.543566
	Vitamin B12	Inverse variance weighted	5	0.91 (0.71, 1.16)	0.441854	9.24638	0.0552276	-0.0502732	0.368473	0.0964
		MR Egger	5	1.63 (0.54, 4.92)	0.452451
		Weighted median	5	1.01 (0.82, 1.24)	0.940027
	Vitamin C	Inverse variance weighted	14	1 (0.92, 1.09)	0.948844	10.4071	0.660354	-0.000233185	0.97646	0.5984
		MR Egger	14	1 (0.86, 1.16)	0.990165
		Weighted median	14	1.02 (0.91, 1.15)	0.720647
	Vitamin D	Inverse variance weighted (fixed effects)	2	1.02 (0.88, 1.19)	0.749179	0.572922	0.4491	NA	NA	NA
	Vitamin E	Wald ratio	1	0.99 (0.73, 1.34)	0.94303	NA	NA	NA	NA	NA
	Nicotinamide	Inverse variance weighted	24	1.01 (0.94, 1.09)	0.810696	23.6131	0.425485	-0.00619843	0.558953	0.4266
		MR Egger	24	1.06 (0.89, 1.25)	0.530833
		Weighted median	24	1.02 (0.92, 1.14)	0.654002
	Folate	Inverse variance weighted	15	1.06 (0.97, 1.16)	0.202437	17.2626	0.242452	-0.0116489	0.464831	0.2724
		MR Egger	15	1.15 (0.91, 1.46)	0.262041
		Weighted median	15	1.05 (0.94, 1.18)	0.382055
GH	Calcium	Inverse variance weighted	9	1.07 (0.89, 1.29)	0.489451	7.11539	0.524235	0.0148779	0.189938	0.5152
		MR Egger	9	0.88 (0.64, 1.21)	0.473602
		Weighted median	9	0.98 (0.78, 1.24)	0.896802
	Phosphorus	Inverse variance weighted	5	0.91 (0.66, 1.25)	0.551326	3.48121	0.480742	0.0362781	0.435262	0.4754
		MR Egger	5	0.42 (0.08, 2.33)	0.393758
		Weighted median	5	1.09 (0.72, 1.65)	0.682475
	Magnesium	Inverse variance weighted (fixed effects)	2	0.98 (0.73, 1.32)	0.906522	0.451283	0.501726	NA	NA	NA
	Iron	Wald ratio	1	0.95 (0.78, 1.16)	0.619563	NA	NA	NA	NA	NA
	Zinc	Inverse variance weighted (fixed effects)	2	1.06 (0.98, 1.15)	0.171215	0.203407	0.651984	NA	NA	NA
	Copper	Inverse variance weighted (fixed effects)	2	0.97 (0.9, 1.06)	0.531324	0.119602	0.729466	NA	NA	NA
	Vitamin A	Inverse variance weighted	12	1.02 (0.96, 1.07)	0.525944	16.8902	0.111164	-0.000263161	0.984461	0.164
		MR Egger	12	1.02 (0.92, 1.13)	0.736699
		Weighted median	12	1.01 (0.95, 1.08)	0.707809
	Vitamin B6	Inverse variance weighted	17	1 (0.97, 1.04)	0.817985	15.6748	0.475878	-0.00215537	0.838674	0.4534
		MR Egger	17	1.01 (0.95, 1.08)	0.770891
		Weighted median	17	0.99 (0.94, 1.04)	0.641981
	Vitamin B12	Inverse variance weighted	5	0.97 (0.81, 1.16)	0.722264	5.97643	0.200916	-0.0267772	0.5373	0.2448
		MR Egger	5	1.32 (0.54, 3.23)	0.587565
		Weighted median	5	0.89 (0.73, 1.09)	0.277664
	Vitamin C	Inverse variance weighted	14	1.01 (0.91, 1.11)	0.878094	20.9042	0.0748448	0.0096032	0.310606	0.1418
		MR Egger	14	0.93 (0.79, 1.11)	0.454205
		Weighted median	14	0.98 (0.88, 1.08)	0.686441
	Vitamin D	Inverse variance weighted (fixed effects)	2	0.99 (0.86, 1.13)	0.840605	2.98831	0.0838678	NA	NA	NA
	Vitamin E	Wald ratio	1	0.96 (0.73, 1.28)	0.799747	NA	NA	NA	NA	NA
	Nicotinamide	Inverse variance weighted	24	0.97 (0.91, 1.04)	0.390109	18.9349	0.704995	-0.0119683	0.218256	0.7008
		MR Egger	24	1.06 (0.91, 1.23)	0.4553
		Weighted median	24	1 (0.91, 1.09)	0.945326
	Folate	Inverse variance weighted	15	1.01 (0.94, 1.09)	0.751573	14.9411	0.38219	-0.000759782	0.95674	0.3768
		MR Egger	15	1.02 (0.82, 1.26)	0.870599
		Weighted median	15	1 (0.9, 1.11)	0.955482
SA	Calcium	Inverse variance weighted	9	0.93 (0.78, 1.11)	0.437483	6.20395	0.624398	-0.00548793	0.589721	0.6854
		MR Egger	9	1 (0.74, 1.35)	0.995251
		Weighted median	9	0.95 (0.78, 1.17)	0.654071
	Phosphorus	Inverse variance weighted	5	0.96 (0.6, 1.55)	0.879869	9.97966	0.0407717	0.0344346	0.641447	0.127
		MR Egger	5	0.46 (0.03, 7.86)	0.631326
		Weighted median	5	1.08 (0.71, 1.63)	0.73168
	Magnesium	Inverse variance weighted (fixed effects)	2	0.84 (0.64, 1.12)	0.234023	0.395779	0.529277	NA	NA	NA
	Iron	Inverse variance weighted (fixed effects)	2	0.93 (0.79, 1.09)	0.36728	0.0639505	0.800358	NA	NA	NA
	Zinc	Inverse variance weighted (fixed effects)	2	1.02 (0.95, 1.11)	0.572319	1.71183	0.190748	NA	NA	NA
	Copper	Inverse variance weighted (fixed effects)	2	1.03 (0.95, 1.11)	0.490586	0.0795071	0.777967	NA	NA	NA
	Vitamin A	Inverse variance weighted	13	1 (0.96, 1.05)	0.939217	16.8519	0.155253	-0.00192752	0.868016	0.1798
		MR Egger	13	1.01 (0.92, 1.11)	0.858094
		Weighted median	13	0.99 (0.93, 1.05)	0.689869
	Vitamin B6	Inverse variance weighted	17	1.01 (0.98, 1.04)	0.596876	16.5146	0.417657	0.00771145	0.450953	0.4628
		MR Egger	17	0.99 (0.93, 1.05)	0.72003
		Weighted median	17	1.01 (0.97, 1.06)	0.550954
	Vitamin B12	Inverse variance weighted	5	0.97 (0.84, 1.11)	0.639812	2.71856	0.605972	0.00844487	0.782409	0.611
		MR Egger	5	0.88 (0.46, 1.68)	0.718301
		Weighted median	5	0.95 (0.79, 1.14)	0.561146
	Vitamin C	Inverse variance weighted	14	1.04 (0.96, 1.13)	0.314587	15.2625	0.291256	-0.010016	0.185145	0.3196
		MR Egger	14	1.13 (0.99, 1.29)	0.105634
		Weighted median	14	1.05 (0.94, 1.17)	0.406519
	Vitamin D	Inverse variance weighted (fixed effects)	2	0.99 (0.87, 1.13)	0.912131	1.49338	0.221693	NA	NA	NA
	Vitamin E	Wald ratio	1	1.02 (0.78, 1.34)	0.859938	NA	NA	NA	NA	NA
	Nicotinamide	Inverse variance weighted	24	0.98 (0.92, 1.04)	0.545972	11.8895	0.97214	-0.00274127	0.762327	0.9752
		MR Egger	24	1 (0.87, 1.16)	0.992392
		Weighted median	24	0.99 (0.9, 1.08)	0.762472
	Folate	Inverse variance weighted	15	1.03 (0.96, 1.1)	0.483942	11.1318	0.675649	0.0118856	0.344819	0.704
		MR Egger	15	0.94 (0.78, 1.13)	0.530974
		Weighted median	15	1 (0.9, 1.1)	0.964581
PTB	Calcium	Inverse variance weighted	9	0.88 (0.69, 1.12)	0.307276	6.58518	0.581976	-0.00448695	0.745592	0.5008
		MR Egger	9	0.93 (0.62, 1.41)	0.747522
		Weighted median	9	0.97 (0.72, 1.3)	0.816038
	Phosphorus	Inverse variance weighted	5	0.79 (0.52, 1.19)	0.255083	3.65732	0.454364	0.0468528	0.437148	0.4394
		MR Egger	5	0.29 (0.03, 2.68)	0.355295
		Weighted median	5	0.97 (0.57, 1.65)	0.903951
	Magnesium	Inverse variance weighted (fixed effects)	2	1.08 (0.73, 1.58)	0.702002	0.103514	0.747652	NA	NA	NA
	Iron	Inverse variance weighted (fixed effects)	2	0.8 (0.64, 1.01)	0.0556931	5.07078	0.0243324	NA	NA	NA
	Zinc	Inverse variance weighted (fixed effects)	2	1 (0.9, 1.12)	0.97564	0.573404	0.448909	NA	NA	NA
	Copper	Inverse variance weighted (fixed effects)	2	0.93 (0.83, 1.03)	0.163296	0.159238	0.689859	NA	NA	NA
	Vitamin A	Inverse variance weighted	13	0.98 (0.92, 1.03)	0.395774	12.6632	0.39399	0.0231901	0.0919044	0.3366
		MR Egger	13	0.9 (0.81, 1)	0.0674326
		Weighted median	13	0.94 (0.87, 1.01)	0.0933453
	Vitamin B6	Inverse variance weighted	17	1.04 (0.99, 1.08)	0.13601	16.742	0.402478	0.000990071	0.944564	0.4054
		MR Egger	17	1.03 (0.95, 1.13)	0.478966
		Weighted median	17	1 (0.93, 1.07)	0.957428
	Vitamin B12	Inverse variance weighted	5	0.99 (0.82, 1.21)	0.955035	2.61788	0.623659	-0.0383417	0.389669	0.6552
		MR Egger	5	1.55 (0.64, 3.77)	0.404947
		Weighted median	5	0.95 (0.74, 1.22)	0.700795
	Vitamin C	Inverse variance weighted	14	0.95 (0.86, 1.05)	0.313103	7.45378	0.877279	-0.00615294	0.522188	0.8908
		MR Egger	14	1 (0.83, 1.19)	0.962977
		Weighted median	14	0.96 (0.84, 1.1)	0.561162
	Vitamin D	Inverse variance weighted (fixed effects)	2	1.13 (0.95, 1.35)	0.179747	0.00457885	0.946051	NA	NA	NA
	Vitamin E	Wald ratio	1	1.35 (0.93, 1.95)	0.109855	NA	NA	NA	NA	NA
	Nicotinamide	Inverse variance weighted	24	0.98 (0.88, 1.09)	0.656351	35.6162	0.0451258	0.00296874	0.850862	0.0416
		MR Egger	24	0.95 (0.74, 1.23)	0.720536
		Weighted median	24	0.97 (0.85, 1.11)	0.651612
	Folate	Inverse variance weighted	15	1.07 (0.97, 1.18)	0.176613	13.6508	0.476039	0.0297566	0.0979284	0.4852
		MR Egger	15	0.86 (0.66, 1.11)	0.272932
		Weighted median	15	1.04 (0.91, 1.2)	0.538911
