# Supplementary material for: Association of circulating minerals and vitamins with pregnancy complications: a Mendelian randomization study
Source: Front Nutr. 2024 Jun 18;11:1334974. doi: 10.3389/fnut.2024.1334974 (PMC11217313; doi:10.3389/fnut.2024.1334974)
Supplement: Supplementary file 2 [file Data_Sheet_2.ZIP]

Archive with 4 entries (4 files):
- Figrure S9-16.docx
- __MACOSX/._Figrure S9-16.docx
- Figrure S1-8.docx
- __MACOSX/._Figrure S1-8.docx
